# Supplementary material for: Dissecting maternal and fetal genetic effects underlying the associations between maternal phenotypes, birth outcomes, and adult phenotypes: A mendelian-randomization and haplotype-based genetic score analysis in 10,734 mother–infant pairs
Source: PLoS Med. 2020 Aug 25;17(8):e1003305. doi: 10.1371/journal.pmed.1003305 (PMC7447062; doi:10.1371/journal.pmed.1003305)
Supplement: S1 Data — GWA, genome-wide association; SNP, single-nucleotide polymorphism. (XLSX) [file pmed.1003305.s003.xlsx]

## Sheet: Height
GWA SNPs used to build the genetic score for body height (A: reference allele)
snp	chr	pos	A	B	beta	se	pval	freq
rs385039	1	2077409	G	A	0.0205	0.0016	9.2e-38	0.2805
rs12743493	1	2224836	A	G	0.0139	0.0016	4.9e-19	0.3761
rs16823193	1	2847985	T	A	0.0112	0.0016	1.1e-11	0.2613
rs10909940	1	3316756	A	G	0.0113	0.0015	5.8e-14	0.3487
rs17404435	1	3766286	T	G	-0.0091	0.0015	2.6e-09	0.6826
rs12046884	1	6594561	A	G	-0.015	0.0022	2.9e-11	0.1104
rs28624	1	8084355	C	A	0.0164	0.0018	6.4e-19	0.1758
rs11581328	1	8507773	A	G	0.0158	0.0018	2.2e-18	0.2219
rs743973	1	9260900	C	A	-0.0116	0.0015	5e-15	0.3925
rs2239560	1	9304731	A	G	0.0269	0.002	1e-39	0.1511
rs11590326	1	9339205	G	A	0.0156	0.0016	2.7e-22	0.7243
rs17393468	1	9438540	C	T	-0.0124	0.0019	1.2e-10	0.1742
rs10157778	1	9542612	A	G	0.014	0.0015	2.2e-21	0.3732
rs6661326	1	10242231	C	T	0.0108	0.0014	6.9e-14	0.4018
rs17396340	1	10286176	A	G	0.025	0.0021	9.5e-32	0.1272
rs742824	1	11274022	A	G	-0.019	0.0016	6.1e-34	0.7072
rs164867	1	13868527	G	A	-0.0118	0.0018	4.8e-11	0.7975
rs1739843	1	16343254	C	T	0.0092	0.0014	2.4e-10	0.5955
rs2284746	1	17306675	G	C	0.0398	0.0014	1.5e-171	0.5238
rs1472565	1	19755030	C	T	-0.0187	0.0014	1.3e-39	0.4592
rs212525	1	21584585	G	A	0.0207	0.0014	2.5e-46	0.5931
rs3121206	1	21907604	A	G	0.0108	0.0018	3.2e-09	0.7988
rs6688119	1	22270907	T	C	-0.0123	0.0015	2.2e-16	0.6142
rs7542242	1	22477493	T	C	-0.0202	0.0016	2.8e-38	0.3345
rs12734979	1	22522927	C	T	0.0155	0.0017	1.7e-20	0.2518
rs1571466	1	23449183	C	T	-0.0191	0.0014	3.8e-41	0.4412
rs16829945	1	25040315	T	C	-0.0126	0.0016	1.2e-14	0.2577
rs10903108	1	25188940	T	G	0.0146	0.0015	3.1e-22	0.3386
rs2135756	1	25279180	T	C	-0.0098	0.0014	7.6e-12	0.5053
rs4644442	1	25301913	T	C	0.0125	0.0021	3.8e-09	0.1317
rs11248974	1	25378513	T	C	0.0177	0.0016	3.2e-29	0.276
rs926438	1	25753638	T	C	0.0107	0.0014	5.5e-14	0.5584
rs17163588	1	26450009	T	C	0.0264	0.0019	5.8e-46	0.1812
rs2219320	1	26803430	C	T	-0.0255	0.0016	2.4e-54	0.2577
rs12735646	1	27078366	A	G	0.0231	0.0026	5e-19	0.07595
rs17340752	1	29070856	G	A	0.0148	0.0017	6.1e-18	0.2332
rs2292989	1	32135773	G	A	-0.015	0.0015	8.2e-24	0.3562
rs684484	1	32371137	G	C	0.0315	0.0021	1.7e-51	0.1386
rs4653017	1	33776728	T	C	0.0135	0.0015	9.6e-19	0.6818
rs12116935	1	36789546	G	A	-0.0122	0.0015	1e-16	0.3818
rs7544462	1	37962756	C	A	-0.0299	0.0026	2.5e-31	0.08092
rs4072980	1	38456106	A	G	0.02	0.0015	3.5e-42	0.418
rs2275767	1	39945297	T	C	-0.0107	0.0015	1e-12	0.6555
rs12121804	1	40761848	G	A	0.0112	0.0016	6.6e-12	0.2639
rs11207870	1	40789927	T	C	-0.0255	0.0018	2.1e-43	0.1749
rs6678816	1	41485589	T	G	0.0399	0.0017	4.1e-119	0.2184
rs11209799	1	41755556	G	T	-0.0199	0.0014	2.7e-43	0.4615
rs349427	1	42245081	C	T	0.0098	0.0014	6.2e-12	0.5692
rs2786481	1	42341665	G	T	-0.0209	0.0019	1.6e-28	0.821
rs2297976	1	43415465	T	G	0.0115	0.0019	8.8e-10	0.1836
rs2782641	1	44013355	A	G	-0.0114	0.0015	8.4e-15	0.6118
rs3014216	1	46035760	T	A	-0.0165	0.0014	4e-31	0.4827
rs564914	1	47915233	T	A	0.0209	0.0014	4.5e-47	0.3961
rs12855	1	51440093	T	C	0.0436	0.0025	1.4e-68	0.09255
rs6672470	1	53085337	T	C	0.0172	0.003	5.5e-09	0.0687
rs7523761	1	53250915	C	T	0.0107	0.0014	8.5e-14	0.4119
rs12096165	1	53518049	G	T	-0.0247	0.0033	1.6e-13	0.05268
rs1288380	1	53581972	G	C	0.0187	0.0018	3.8e-25	0.1986
rs17387330	1	54119578	A	G	0.0155	0.0015	1.5e-24	0.3237
rs4244644	1	54883163	T	C	-0.0151	0.0014	1.8e-26	0.4798
rs6691924	1	54954245	T	C	0.0278	0.0023	5.2e-34	0.8873
rs6666716	1	55327492	T	C	0.0104	0.0016	1.1e-10	0.7281
rs709397	1	56090323	T	C	-0.0103	0.0014	4.9e-13	0.5244
rs778417	1	56644567	C	T	0.0187	0.0017	7e-28	0.2191
rs1361823	1	56990399	A	G	-0.0106	0.0017	7.6e-10	0.2151
rs3015321	1	59305996	G	A	0.0097	0.0015	1.2e-10	0.3365
rs835362	1	59813880	A	G	0.0131	0.0021	8.2e-10	0.1189
rs12067831	1	63861013	G	T	-0.0089	0.0015	4.1e-09	0.3273
rs17497947	1	67457199	T	G	-0.02	0.0017	2e-30	0.2001
rs11209745	1	71537943	G	A	0.0148	0.0016	2.5e-20	0.2639
rs6691430	1	73115205	A	G	0.0104	0.0016	2.3e-10	0.255
rs7545219	1	76527518	C	T	-0.0108	0.0015	1.3e-13	0.6034
rs3011996	1	76603112	C	G	-0.0105	0.0015	8.4e-13	0.4194
rs12035349	1	77557339	G	A	0.0169	0.0022	1.5e-14	0.1295
rs17391694	1	78623626	T	C	0.0343	0.0021	1.3e-57	0.1189
rs12743049	1	85897386	A	G	-0.0154	0.0017	7.1e-19	0.2084
rs11161635	1	86008940	C	T	0.0131	0.0017	3.4e-15	0.2449
rs1842579	1	86289082	T	C	-0.0139	0.0014	4.3e-22	0.4375
rs12076366	1	86621453	G	T	-0.0198	0.0025	1.5e-15	0.08711
rs17363646	1	86823503	G	A	0.0136	0.002	2.8e-11	0.1419
rs1002436	1	89146852	G	A	0.0266	0.0014	1e-76	0.5632
rs7525985	1	89460948	T	C	-0.0126	0.0014	2.7e-18	0.4456
rs12032393	1	90179532	G	A	0.0119	0.002	5e-09	0.1442
rs6662366	1	91230809	G	A	-0.0094	0.0016	1.3e-09	0.3041
rs12076549	1	92201699	C	A	-0.0096	0.0015	4.6e-11	0.5905
rs284182	1	92228645	A	G	-0.0147	0.0019	7.7e-15	0.8209
rs2025607	1	92890344	T	C	-0.0224	0.0018	3.6e-36	0.2022
rs945631	1	93426167	A	G	0.0404	0.0039	9.7e-26	0.04362
rs698927	1	93836218	C	A	0.0179	0.0018	1.6e-22	0.1828
rs1327589	1	102390702	A	G	0.0087	0.0014	1.5e-09	0.4477
rs12144747	1	103229485	C	T	0.014	0.0018	8.3e-15	0.1955
rs7517682	1	103519589	A	G	-0.0241	0.0014	7.4e-63	0.5778
rs12740374	1	109817590	T	G	0.0159	0.0017	1.4e-20	0.2246
rs12130243	1	113169667	G	T	-0.0228	0.0017	4.5e-39	0.198
rs1321666	1	118492052	C	T	0.0105	0.0014	1.7e-13	0.4867
rs17038164	1	118862669	C	T	-0.0419	0.0016	4.7e-146	0.2457
rs10923672	1	119306866	G	C	0.0143	0.002	3.5e-13	0.1584
rs10923724	1	119546842	T	C	0.0119	0.0014	1.7e-16	0.5725
rs12144094	1	120264823	G	C	-0.0278	0.002	9.3e-44	0.1622
rs11576360	1	146740576	A	G	0.0237	0.0021	1.3e-28	0.8747
rs6695965	1	147060091	T	C	0.0185	0.0024	8.4e-15	0.8932
rs267738	1	150940625	G	T	-0.0115	0.0017	2.3e-11	0.2095
rs6690662	1	150988961	T	C	0.0142	0.0016	2e-18	0.7447
rs2298265	1	151259043	T	C	-0.0265	0.0023	9.1e-32	0.1161
rs11204828	1	151458193	T	C	0.0137	0.0019	1.3e-12	0.8264
rs3811418	1	151805049	G	A	0.0146	0.0021	9.2e-12	0.1203
rs9426902	1	153718746	A	G	-0.0114	0.0014	2.9e-15	0.4211
rs962242	1	154592140	C	T	0.014	0.0017	2e-16	0.226
rs7523890	1	154622234	C	T	0.0113	0.0019	4.7e-09	0.1717
rs905938	1	154991389	C	T	0.0191	0.0016	1.7e-31	0.2675
rs476000	1	156106369	A	G	0.0245	0.0029	2.2e-17	0.06887
rs12136856	1	156473114	G	C	-0.0122	0.0015	3.5e-16	0.6653
rs1572416	1	156952054	A	C	-0.0119	0.0018	1.3e-10	0.1748
rs12744299	1	160392154	G	A	-0.0114	0.0016	5.7e-13	0.2902
rs6697469	1	162658773	G	C	0.0175	0.0024	5.9e-13	0.09127
rs4147594	1	165600606	T	C	-0.0093	0.0014	9.8e-11	0.4788
rs4657698	1	167679398	C	T	0.0192	0.0031	8.1e-10	0.05081
rs12744534	1	170658355	G	A	0.0227	0.0022	1.5e-25	0.1291
rs10919470	1	170762680	A	G	0.0171	0.0015	1.3e-28	0.3016
rs16864515	1	171435542	A	C	-0.0142	0.0024	3.5e-09	0.09273
rs17350579	1	172066592	T	G	0.0373	0.0016	1.7e-121	0.2843
rs12075079	1	172219995	G	A	0.045	0.0017	9e-149	0.2122
rs2255707	1	172254777	A	G	-0.0321	0.0039	2.2e-16	0.03771
rs17369123	1	172355841	T	C	0.0269	0.0018	1.6e-49	0.1819
rs6691053	1	173868955	T	C	0.0112	0.0017	1e-10	0.2136
rs6690229	1	175086461	G	A	-0.0084	0.0015	7.9e-09	0.6
rs12028567	1	176378828	C	T	0.0118	0.0014	3.2e-16	0.4176
rs4233168	1	176500060	T	A	-0.0289	0.0028	1.1e-25	0.92721
rs12140861	1	176688055	C	A	-0.0405	0.0036	9.1e-29	0.03116
rs1014719	1	176802766	T	G	0.0281	0.0014	1.5e-86	0.5591
rs12094387	1	176819875	C	T	-0.0148	0.0017	1.8e-17	0.2036
rs410589	1	179232077	G	A	0.0106	0.0015	5.9e-12	0.3081
rs3795503	1	180905694	T	C	0.0162	0.0016	2.2e-24	0.3216
rs10797829	1	183033228	G	A	-0.019	0.0014	3.1e-40	0.5351
rs10797923	1	183901966	C	T	0.0122	0.0015	3.6e-15	0.3031
rs2986559	1	183949180	G	A	0.0211	0.0018	3.4e-30	0.8309
rs3814333	1	184007119	T	C	0.0456	0.0015	4e-192	0.3129
rs1938376	1	198151143	G	A	-0.0169	0.0025	1.3e-11	0.0939
rs7528943	1	199797615	T	C	0.0119	0.0014	2e-16	0.5859
rs2737662	1	200055867	G	T	0.0097	0.0014	8.5e-12	0.4884
rs2816991	1	200147594	G	C	0.0123	0.0016	3.9e-15	0.7033
rs7354862	1	200265345	T	C	0.0093	0.0015	1.3e-09	0.6699
rs239980	1	201722102	T	C	-0.0114	0.0019	7.1e-10	0.8119
rs4951022	1	203784993	C	T	0.015	0.0016	2.4e-21	0.2729
rs823114	1	205719532	A	G	-0.0182	0.0014	1.7e-37	0.5458
rs1044145	1	207217359	C	T	-0.0113	0.0014	4e-15	0.5553
rs4844620	1	207980901	A	G	0.0107	0.0017	8.5e-10	0.2233
rs2970592	1	212220847	A	G	0.0151	0.0014	1.3e-25	0.5923
rs351376	1	212426172	G	C	-0.0135	0.0014	9.8e-21	0.588
rs6540832	1	214627139	A	G	-0.0221	0.0015	7.3e-50	0.3982
rs10494981	1	214721975	G	C	-0.0215	0.003	5.3e-13	0.0642
rs10864136	1	215038587	A	G	-0.0126	0.0015	2.5e-17	0.4098
rs1397180	1	218021662	G	A	0.0121	0.0014	7e-17	0.447
rs6658835	1	218520995	G	A	0.0214	0.0016	4e-40	0.2642
rs991967	1	218615451	C	A	0.0368	0.0016	2.9e-122	0.284
rs17571465	1	218890658	T	A	0.0217	0.0029	4e-14	0.06747
rs2378017	1	218963142	A	G	-0.0212	0.0015	2.4e-43	0.315
rs11118178	1	219104226	T	C	-0.0153	0.002	7.9e-15	0.1622
rs17526679	1	219554317	A	G	0.0131	0.0022	3.6e-09	0.117
rs10779365	1	219787507	T	A	-0.0179	0.0014	2.5e-36	0.4566
rs17551179	1	219969217	T	C	-0.0109	0.0018	6.4e-10	0.1986
rs2807848	1	221010513	G	T	0.0095	0.0015	4.8e-10	0.324
rs4595370	1	221298122	A	G	0.0194	0.0015	8.2e-36	0.3016
rs10916617	1	224637070	T	C	-0.0221	0.0017	1.2e-37	0.2177
rs2615075	1	225934295	G	A	0.0098	0.0015	3.1e-11	0.3746
rs12081061	1	227525760	G	A	0.0134	0.0016	3.7e-16	0.2575
rs3014276	1	227587082	G	C	-0.0253	0.0016	3.3e-56	0.2615
rs12120182	1	227814332	A	G	-0.0379	0.0018	1.6e-98	0.1832
rs3820623	1	228107262	A	G	-0.0149	0.0018	3.3e-16	0.187
rs11585206	1	228824848	T	C	-0.0112	0.0018	8.4e-10	0.1858
rs11122624	1	231067236	T	C	0.0102	0.0014	6.5e-13	0.5148
rs7541554	1	234763265	G	A	0.012	0.0015	8.3e-16	0.3386
rs946027	1	235346286	C	T	-0.0144	0.0015	9.4e-22	0.3492
rs10926168	1	240376531	G	A	0.0093	0.0014	1.1e-10	0.3994
rs4658574	1	243650716	C	T	0.0159	0.0017	5.6e-21	0.2275
rs10205435	2	230442	C	T	0.016	0.0015	5.6e-25	0.6916
rs17038954	2	1645673	T	C	0.03	0.003	4.7e-24	0.06688
rs736870	2	1748702	C	T	0.0158	0.0016	1.1e-22	0.2728
rs10206204	2	5825923	T	G	-0.0097	0.0014	2.4e-11	0.5833
rs3922853	2	5830599	A	C	-0.0159	0.0019	2.1e-16	0.1728
rs12623864	2	6421045	A	G	0.0105	0.0014	2.4e-13	0.5419
rs12475630	2	9634381	T	C	0.0155	0.0015	8.7e-24	0.3086
rs3885668	2	10178479	T	C	-0.022	0.0014	9.9e-53	0.5714
rs6705170	2	11502656	G	A	-0.0106	0.0014	1.4e-13	0.5682
rs2304402	2	11774324	A	G	0.0083	0.0014	8.9e-09	0.5027
rs6432244	2	12129329	C	T	-0.0142	0.0015	6.1e-21	0.3668
rs300152	2	17986683	T	G	-0.0129	0.0018	8.8e-13	0.2074
rs3761715	2	18583011	C	T	-0.0138	0.0018	4e-14	0.1843
rs9677265	2	18695331	G	A	-0.0088	0.0015	5.8e-09	0.3696
rs13398721	2	19629304	C	T	-0.0159	0.0021	3.1e-14	0.1354
rs6732272	2	20042817	T	C	-0.0114	0.0014	2.1e-15	0.4129
rs12233028	2	20270146	A	G	-0.0271	0.0022	9.3e-35	0.1249
rs10179429	2	20524350	T	C	0.0258	0.0037	5e-12	0.04391
rs10495709	2	20928042	C	T	0.0101	0.0016	2.6e-10	0.2638
rs13386930	2	23871024	A	G	0.0168	0.0021	4.7e-15	0.1467
rs4665628	2	23894344	A	T	0.0308	0.002	1.1e-53	0.8485
rs2551337	2	24006886	T	C	-0.0232	0.0019	9e-36	0.178
rs925229	2	24234440	G	A	0.0293	0.0014	6.6e-92	0.4456
rs17046434	2	24872463	T	C	-0.0236	0.0028	4e-17	0.07314
rs12713362	2	24875110	A	C	-0.0155	0.0016	1.8e-23	0.6953
rs10178420	2	25040423	A	G	0.0329	0.0016	9.8e-90	0.7411
rs10182181	2	25150296	G	A	-0.0346	0.0014	1.2e-131	0.4753
rs2289195	2	25463483	A	G	0.0375	0.0014	2.5e-148	0.4149
rs17047143	2	26017889	C	G	-0.0184	0.0027	2.2e-11	0.07606
rs3914571	2	26041469	C	T	-0.0094	0.0014	3.7e-11	0.5095
rs1260326	2	27730940	C	T	0.0205	0.0014	3.1e-45	0.5973
rs6705961	2	28325201	T	C	0.0116	0.0014	1.3e-15	0.4278
rs4666070	2	28624833	G	A	0.0118	0.0014	1.2e-16	0.4728
rs17428810	2	32736043	C	T	-0.0102	0.0015	4.7e-11	0.3119
rs2008845	2	33263907	G	T	-0.0147	0.0015	2.6e-21	0.3022
rs219123	2	33318509	G	C	0.015	0.0023	7.2e-11	0.8929
rs4670893	2	33360848	C	G	0.0309	0.0016	1.4e-83	0.7146
rs6743685	2	33389595	C	A	0.0211	0.0014	3.8e-49	0.5228
rs877672	2	33501627	C	A	-0.0164	0.0014	8.5e-31	0.5139
rs11694765	2	33504308	C	T	-0.05	0.0035	1.2e-45	0.03783
rs4627543	2	33815948	C	T	-0.0145	0.0018	2.3e-16	0.2137
rs711245	2	36768875	A	G	-0.0236	0.0015	6.2e-54	0.3279
rs10181664	2	36783215	T	C	0.0191	0.0015	8.1e-36	0.3119
rs2058717	2	37649362	G	A	-0.0113	0.0019	1.5e-09	0.1801
rs17511102	2	37960613	T	A	0.0456	0.0025	5.3e-72	0.08717
rs9973704	2	37999909	A	G	0.0199	0.0018	2.7e-29	0.763
rs6706045	2	38115194	C	T	0.0099	0.0015	1.4e-11	0.3872
rs9309037	2	39556784	T	C	-0.0122	0.0019	2.9e-10	0.8413
rs11675643	2	40854895	T	G	-0.0089	0.0014	4.1e-10	0.5282
rs6728179	2	42182063	C	T	-0.0129	0.0017	1.6e-13	0.2219
rs222486	2	42649664	T	C	-0.0233	0.0021	2.5e-28	0.1336
rs2004578	2	43146858	C	A	-0.0091	0.0014	2.9e-10	0.4383
rs4952672	2	43422557	A	G	0.009	0.0014	4.7e-10	0.4906
rs6726917	2	43753913	C	A	0.0206	0.0023	2.2e-19	0.1077
rs7602070	2	44388614	A	G	-0.0296	0.0018	2.3e-60	0.7968
rs17390720	2	44952254	G	C	-0.0178	0.0016	1.2e-27	0.2671
rs343971	2	44958514	T	C	0.0201	0.0019	3.7e-25	0.1625
rs10205197	2	45702115	C	G	-0.0195	0.0026	3.3e-14	0.0825
rs12999972	2	46174418	C	T	0.0096	0.0015	5.6e-10	0.6914
rs12474201	2	46921285	A	G	0.0263	0.0015	1.1e-70	0.3545
rs6740539	2	47004788	T	G	-0.0221	0.0015	6.1e-46	0.3103
rs940737	2	47288401	C	G	-0.0152	0.0018	6e-17	0.8092
rs3811522	2	48667744	C	G	0.0111	0.0018	1.6e-09	0.1805
rs2567842	2	54941951	A	G	-0.0131	0.0014	2.5e-20	0.4707
rs2116491	2	55074978	A	G	0.0182	0.0027	1.6e-11	0.92604
rs10169395	2	55628936	C	G	-0.01	0.0015	7.2e-11	0.3121
rs17369434	2	56004396	G	A	0.048	0.0027	2.1e-68	0.06922
rs13409792	2	56034163	G	A	0.0297	0.0021	2.7e-47	0.1383
rs7571341	2	56071062	A	G	0.0218	0.0029	9.5e-14	0.06659
rs3791679	2	56096892	G	A	-0.0666	0.0017	0	0.2409
rs11900078	2	56180136	G	C	0.0447	0.0026	7.3e-68	0.08975
rs2194701	2	60137193	T	C	-0.0136	0.0014	2.6e-21	0.5565
rs10189857	2	60713235	G	A	-0.0106	0.0014	1.8e-13	0.4339
rs11892786	2	61060607	C	G	-0.0145	0.0023	2.3e-10	0.1147
rs10496091	2	61482261	A	G	-0.0143	0.0016	1e-19	0.2867
rs12990348	2	64527604	A	T	-0.0117	0.0017	3.9e-12	0.2285
rs1370394	2	65680310	G	T	0.0091	0.0015	1.5e-09	0.3382
rs702942	2	65756965	A	G	0.0142	0.0015	2.4e-21	0.3514
rs6749629	2	67639546	T	A	0.0095	0.0016	6.1e-09	0.7333
rs11679294	2	68107869	T	C	0.0089	0.0015	2.1e-09	0.3713
rs17035043	2	68380184	G	C	-0.0292	0.0027	8.6e-28	0.07829
rs2120335	2	68495002	A	G	-0.0148	0.0015	2.8e-24	0.3972
rs4627609	2	68880436	C	T	0.0088	0.0015	4e-09	0.3665
rs4241349	2	69330284	A	G	-0.015	0.0017	2.5e-19	0.7443
rs10198416	2	69371634	G	A	0.0147	0.0016	5.3e-20	0.2659
rs7564412	2	69431269	G	A	0.0111	0.0014	9.2e-15	0.5466
rs7571713	2	70241214	A	G	-0.0239	0.0031	2e-14	0.05391
rs4852777	2	71534161	C	G	-0.0297	0.0014	1e-93	0.5945
rs6719073	2	71785943	G	C	-0.0166	0.0015	9.9e-27	0.6581
rs4417739	2	71958303	G	A	0.0148	0.0015	2.7e-23	0.3423
rs7575536	2	72336974	T	G	0.0309	0.004	1.3e-14	0.03461
rs4852902	2	73090001	G	A	-0.0178	0.0023	1.7e-14	0.9002
rs1050146	2	74128433	T	C	-0.0126	0.0018	8.8e-13	0.7857
rs2231250	2	74756176	C	G	0.0148	0.002	1.9e-13	0.1509
rs14976	2	85818886	T	C	0.0169	0.0015	9.2e-28	0.2911
rs7596717	2	86766212	A	C	0.0092	0.0015	2.6e-10	0.6275
rs867529	2	88913273	C	G	0.0304	0.0016	1.5e-83	0.2736
rs13014679	2	97333492	C	A	-0.0333	0.0033	5.6e-24	0.04549
rs6746896	2	97410949	G	A	-0.0089	0.0015	4.3e-09	0.3321
rs2278206	2	99172244	G	A	-0.0102	0.0016	5.3e-10	0.2529
rs7586377	2	102297982	C	T	0.0109	0.0015	1.8e-12	0.6873
rs7568278	2	104936545	G	A	-0.022	0.0031	1.3e-12	0.05659
rs6739701	2	105132332	G	A	0.0151	0.0015	2.9e-25	0.4299
rs1159965	2	105481485	G	A	-0.0094	0.0015	5.7e-10	0.6454
rs4640402	2	105999009	C	A	0.0123	0.0014	1.2e-17	0.4111
rs12996345	2	106730576	T	A	0.0192	0.002	2.9e-21	0.1479
rs10203795	2	109055717	T	C	0.0118	0.0014	3.8e-16	0.4053
rs17269605	2	109717094	C	T	0.0172	0.0028	7.3e-10	0.07162
rs3789131	2	111685417	T	C	-0.0098	0.0015	4.4e-11	0.3415
rs3789068	2	111909247	G	A	0.012	0.0014	2.8e-17	0.4778
rs6542180	2	114653871	T	A	0.0113	0.0015	1.4e-14	0.6302
rs2422241	2	119043036	A	G	-0.0084	0.0014	6.1e-09	0.5807
rs3111726	2	120665655	A	G	0.0096	0.0015	2.3e-10	0.3233
rs17005238	2	121575289	T	C	-0.0369	0.0032	4.9e-30	0.06203
rs2166898	2	121612659	A	G	-0.0303	0.0019	1.8e-56	0.1643
rs6753288	2	128169899	A	G	0.0101	0.0014	2.9e-12	0.4339
rs10803593	2	128854625	C	T	-0.0148	0.0014	4.7e-25	0.5775
rs7586881	2	129053866	A	T	-0.0117	0.0014	3.6e-16	0.4815
rs4369918	2	134488999	A	C	-0.0146	0.0018	1.8e-15	0.1736
rs1584239	2	134493642	C	T	0.0205	0.002	8.1e-25	0.1484
rs9798267	2	136129791	G	A	-0.0259	0.0027	1.3e-21	0.08939
rs6755392	2	145242122	G	A	-0.0106	0.0015	3.3e-12	0.6924
rs12467963	2	145345343	T	A	-0.0109	0.0015	2e-13	0.4022
rs17236969	2	156752459	T	C	0.012	0.002	1.9e-09	0.1605
rs7589499	2	157143309	G	A	0.0116	0.0018	3.6e-10	0.1875
rs7561404	2	157464770	T	C	-0.0098	0.0016	3.4e-10	0.2998
rs448513	2	159964552	C	T	-0.01	0.0015	5.5e-11	0.3175
rs7425274	2	161203395	C	T	0.0124	0.0014	4.2e-18	0.4467
rs16848690	2	164456639	T	C	-0.0184	0.0024	1.1e-14	0.09904
rs2060199	2	166196681	A	T	0.0082	0.0014	9.1e-09	0.5622
rs494120	2	169670729	T	C	-0.0152	0.0024	1.9e-10	0.1037
rs540652	2	169707428	T	C	0.0231	0.0014	8.4e-60	0.4668
rs12993143	2	169719500	G	T	-0.0138	0.0014	2.8e-22	0.4518
rs3770433	2	171874024	G	A	0.0176	0.0015	1e-32	0.618
rs6722670	2	172172864	A	G	-0.0228	0.0016	3e-46	0.7145
rs6433300	2	172464008	T	C	0.0154	0.0017	8.5e-20	0.2374
rs6433457	2	174816356	A	G	-0.0189	0.0016	1.8e-30	0.246
rs711812	2	176964304	A	C	0.0105	0.0015	4.2e-12	0.3323
rs17400325	2	178565913	C	T	0.0502	0.0035	4.2e-46	0.03806
rs6726253	2	178648610	C	T	0.0143	0.0015	1.2e-20	0.3026
rs12464787	2	179440029	A	G	-0.0121	0.0015	2.6e-15	0.3038
rs12993099	2	179598228	G	A	0.0164	0.0027	1.4e-09	0.07519
rs833149	2	183223013	C	T	-0.0131	0.0014	1.3e-19	0.5796
rs16823787	2	183692791	G	A	0.0189	0.0026	4.9e-13	0.07922
rs288326	2	183703336	A	G	0.0237	0.0022	3.4e-26	0.1207
rs13395317	2	191580683	C	T	-0.0158	0.0017	6.8e-20	0.2285
rs2203715	2	191808883	C	T	0.0171	0.0016	6.5e-26	0.2435
rs6744584	2	199238013	C	T	-0.0162	0.0017	1.2e-20	0.2209
rs2054123	2	199485363	A	G	0.01	0.0016	5.6e-10	0.2533
rs1878664	2	199705711	T	C	0.0106	0.0017	8.7e-10	0.2406
rs2347287	2	201007114	C	T	-0.0117	0.0019	7.5e-10	0.1743
rs10497854	2	201854175	A	C	0.0251	0.0039	1.1e-10	0.03572
rs2280509	2	202897368	T	C	-0.0121	0.0018	7.1e-11	0.1784
rs6735994	2	203198147	G	A	-0.0177	0.0016	5.4e-27	0.2488
rs2222413	2	204426761	G	A	-0.0092	0.0015	7.9e-10	0.3507
rs11896555	2	208756352	T	C	-0.0119	0.0016	6.8e-14	0.274
rs7570090	2	210880893	T	C	0.0092	0.0014	1.3e-10	0.4552
rs1354617	2	213314225	A	G	0.0103	0.0014	1.2e-12	0.4202
rs1250259	2	216300482	A	T	-0.0148	0.0016	9.8e-20	0.7381
rs4425077	2	216410516	C	G	-0.0146	0.0014	5.5e-24	0.5779
rs1898711	2	216485141	A	T	-0.0143	0.0018	1.7e-15	0.7989
rs2024486	2	217579305	G	C	0.0224	0.0031	5.6e-13	0.05928
rs10178069	2	217720468	G	A	-0.0173	0.0019	2.1e-19	0.1628
rs10211546	2	217892397	A	G	0.0145	0.0015	1.6e-21	0.6641
rs17181956	2	218146080	T	C	-0.0262	0.0023	1.1e-29	0.1124
rs1600212	2	218279110	C	T	0.0274	0.0015	5.9e-72	0.6879
rs6754424	2	218592780	G	A	0.0293	0.0023	1.5e-36	0.8957
rs13429408	2	219142860	A	C	0.0217	0.0014	1.3e-51	0.5547
rs492400	2	219349752	T	C	0.0279	0.0014	2.8e-83	0.5665
rs17608747	2	219982100	T	C	-0.0174	0.0018	2.4e-21	0.1934
rs2293081	2	220011092	C	A	-0.0355	0.0021	4.8e-63	0.1293
rs7589023	2	220138586	T	C	-0.0158	0.0019	2.1e-16	0.8397
rs7591986	2	220172576	C	A	-0.0336	0.0023	1.1e-49	0.1182
rs824928	2	222800746	G	A	0.0127	0.002	5.5e-10	0.8544
rs2602673	2	225063126	G	A	-0.0231	0.0014	3.1e-59	0.4381
rs6725873	2	226557984	T	C	-0.0101	0.0016	9.1e-10	0.2382
rs11676298	2	227291731	G	C	-0.0184	0.0018	1.9e-24	0.1881
rs13015698	2	227700818	T	C	0.0099	0.0015	5.5e-11	0.356
rs12694890	2	232276553	T	A	-0.0184	0.0017	1e-27	0.2341
rs4398264	2	232338353	C	G	-0.0257	0.0014	1.4e-70	0.459
rs4973036	2	233073680	C	G	-0.0767	0.0049	4.4e-55	0.02134
rs4973517	2	233161818	C	T	-0.0373	0.0016	3.3e-113	0.2782
rs17296210	2	233446568	A	G	-0.0142	0.0016	1.6e-19	0.3005
rs283468	2	233658309	T	C	-0.0187	0.0015	6.7e-36	0.3388
rs12470285	2	233864457	T	C	-0.0187	0.0019	1.3e-22	0.1655
rs7590181	2	236573580	A	G	-0.0118	0.0018	1e-10	0.1928
rs3790995	2	238259675	A	G	0.0092	0.0015	3.9e-10	0.4218
rs7340253	2	239374836	G	A	-0.0119	0.0014	2.1e-16	0.4328
rs6714931	2	241750888	G	A	-0.0293	0.0034	5.9e-18	0.04829
rs4676386	2	241774986	C	A	-0.0174	0.0014	4.9e-34	0.5272
rs7425888	2	241927005	A	G	0.0137	0.0021	3.3e-11	0.125
rs10933529	2	242028282	T	C	0.0131	0.002	5.8e-11	0.1536
rs10933548	2	242234837	C	T	0.0168	0.0015	1.5e-30	0.3787
rs876531	2	242500662	T	C	-0.0218	0.0015	2.9e-48	0.4414
rs250393	3	8915652	G	A	0.0135	0.0018	2.6e-13	0.8249
rs9831613	3	8997137	C	G	0.0153	0.0021	5e-13	0.1353
rs2728923	3	9403515	T	G	0.0139	0.002	1.3e-11	0.8492
rs6768339	3	10006079	C	A	0.0137	0.0017	2.1e-16	0.2385
rs3172417	3	10142949	T	C	0.0115	0.0015	1.7e-14	0.4203
rs703912	3	10391426	G	A	-0.0123	0.0019	6.7e-11	0.1811
rs2442778	3	11654412	A	G	0.0418	0.0033	7.9e-37	0.95165
rs2442807	3	12629965	C	G	-0.0158	0.0014	9.9e-28	0.426
rs2597513	3	13555836	T	C	-0.0372	0.0023	7.8e-57	0.8972
rs4525847	3	13810670	A	C	-0.0161	0.0016	4.1e-23	0.7265
rs3733170	3	14223224	T	C	-0.0367	0.0038	7.6e-22	0.03251
rs4685234	3	14965466	T	C	-0.0119	0.0015	3.2e-15	0.6528
rs13070935	3	15007714	C	A	0.0131	0.0021	1.7e-10	0.1463
rs2596657	3	17238673	A	G	0.0083	0.0014	6.4e-09	0.4546
rs4619807	3	23193928	A	G	0.0114	0.0015	8.9e-14	0.6862
rs2089848	3	24106647	G	A	-0.0149	0.002	1e-13	0.1511
rs9814223	3	24362252	G	A	0.0132	0.0018	4.1e-13	0.1921
rs1603983	3	25149547	C	A	0.0134	0.0017	5.8e-15	0.7824
rs1483831	3	25383666	A	G	0.014	0.0017	9.1e-17	0.2277
rs7624087	3	30078357	C	T	0.0122	0.0014	3.6e-17	0.5507
rs6810039	3	33194990	A	C	-0.0127	0.0015	7.3e-18	0.4033
rs9850785	3	33559622	G	A	0.0082	0.0014	1e-08	0.4276
rs9816270	3	33566770	G	T	0.0553	0.005	7.2e-29	0.02613
rs6550457	3	37182198	C	T	-0.0096	0.0014	3.1e-11	0.4618
rs2886141	3	37716880	C	T	-0.0119	0.0014	1.5e-16	0.5191
rs9826470	3	38019428	T	C	0.0223	0.0017	5.4e-40	0.2511
rs4437116	3	41161343	T	C	0.0124	0.0015	2.1e-17	0.5486
rs4973930	3	41306063	C	A	0.0161	0.0014	7.1e-29	0.5156
rs3732858	3	43097765	A	G	-0.0215	0.0019	1.9e-29	0.1751
rs267239	3	45636213	G	C	-0.0097	0.0015	1.2e-10	0.5826
rs7633770	3	46688562	A	G	-0.0118	0.0015	4.8e-16	0.4148
rs724448	3	46935734	C	A	-0.0136	0.0015	3.9e-19	0.6083
rs17784714	3	47511698	C	T	-0.0259	0.0018	1.9e-46	0.2056
rs13098603	3	47534109	A	G	0.0095	0.0015	4.1e-10	0.3559
rs1264194	3	48625266	C	T	0.0178	0.0016	9.9e-28	0.6956
rs1986599	3	50034637	G	T	-0.0205	0.0022	7.6e-20	0.1207
rs175634	3	50644134	T	C	-0.0321	0.0021	7.9e-55	0.8529
rs11919195	3	51062402	G	A	-0.0209	0.0022	6.3e-22	0.1273
rs4256170	3	51192126	A	G	0.1062	0.0053	2e-90	0.02304
rs13095652	3	51243837	C	T	-0.0099	0.0015	1.5e-11	0.5625
rs4355273	3	51706179	G	C	-0.0264	0.002	3e-38	0.8512
rs1133415	3	52575831	A	G	-0.0171	0.0014	3.7e-33	0.4725
rs2163167	3	53131772	C	T	-0.0296	0.0014	1.5e-94	0.5577
rs793202	3	53511648	A	G	-0.0117	0.0014	4.7e-16	0.5287
rs11709171	3	53669904	C	A	0.0123	0.0018	1e-11	0.1992
rs1499890	3	55489798	A	G	0.0172	0.0014	3.6e-33	0.4608
rs17235684	3	56594121	G	A	-0.0323	0.0029	4.4e-29	0.0646
rs7619465	3	56695060	A	T	-0.0233	0.0014	1.1e-59	0.464
rs9841271	3	57651283	A	T	-0.011	0.0014	1.4e-14	0.436
rs1658343	3	58009018	C	T	-0.0209	0.0015	4.2e-43	0.6708
rs8640	3	58154327	T	C	0.0134	0.0016	3.1e-16	0.2544
rs9837001	3	61512580	G	A	0.0201	0.0014	2.5e-44	0.4262
rs2886521	3	61514749	A	G	-0.0278	0.0023	3.3e-33	0.1093
rs6779039	3	61528920	T	A	-0.0136	0.0024	8.7e-09	0.8922
rs6445247	3	62005655	A	G	-0.0143	0.0016	5.1e-19	0.2716
rs9790019	3	62135989	A	G	0.0161	0.0025	1.7e-10	0.09325
rs17806888	3	67416322	C	T	-0.0261	0.0022	4.2e-31	0.1186
rs11924537	3	70331344	G	C	-0.0105	0.0018	1e-08	0.199
rs11917612	3	71473987	C	T	0.0124	0.0016	2.7e-14	0.7313
rs9815886	3	72393312	C	A	-0.0252	0.0014	1.7e-69	0.5018
rs4677156	3	72417857	T	A	0.0344	0.0017	2e-87	0.7675
rs6549499	3	73094058	T	C	0.0106	0.0014	1.2e-13	0.513
rs1836918	3	87032004	T	C	0.0093	0.0016	5.5e-09	0.7261
rs300982	3	87325753	A	G	-0.0273	0.0032	4.1e-17	0.0494
rs774544	3	98731366	C	G	-0.0113	0.0015	1.8e-13	0.3216
rs1524217	3	98837799	T	C	0.0095	0.0016	1.4e-09	0.68
rs12494976	3	99088366	G	A	0.0113	0.0019	5.3e-09	0.1491
rs13088318	3	101242751	G	A	0.0108	0.0015	7.3e-13	0.3446
rs10933904	3	107233889	G	C	-0.0099	0.0015	1.9e-11	0.5775
rs1461107	3	112824912	C	G	0.0174	0.0015	4e-30	0.3468
rs10511323	3	112958324	G	A	-0.0173	0.0019	5.2e-20	0.1788
rs9873460	3	114199650	C	T	0.0166	0.0015	6.7e-28	0.6483
rs1523266	3	114557105	C	T	-0.0334	0.003	3.4e-28	0.9351
rs11715566	3	117562436	T	C	0.0115	0.0014	5.9e-16	0.4964
rs11708067	3	123065778	G	A	-0.0169	0.0017	9.9e-24	0.2319
rs11717152	3	128201013	C	A	0.0115	0.0017	1.9e-11	0.2392
rs6765930	3	129020778	G	A	0.0385	0.0017	3.5e-108	0.7803
rs6775488	3	129027158	G	T	0.0292	0.0024	2.2e-35	0.1147
rs2285373	3	129308209	A	G	0.0251	0.0025	6.7e-23	0.08746
rs17414558	3	132434156	C	T	-0.016	0.0023	1.7e-12	0.1158
rs7639683	3	133973731	A	G	0.0148	0.0014	4e-25	0.5246
rs4539979	3	134287597	T	C	0.022	0.0015	1.2e-47	0.6731
rs1393786	3	135854035	A	C	-0.0293	0.0016	8.9e-74	0.2743
rs4336059	3	136408414	G	A	-0.0193	0.0015	2.1e-37	0.344
rs1381251	3	136947138	G	T	-0.0127	0.0018	2.8e-12	0.1953
rs9879724	3	137325391	C	T	-0.012	0.0018	3.4e-11	0.2098
rs2871960	3	141121814	C	A	0.0773	0.0014	0	0.4447
rs2707982	3	142604476	A	G	0.0124	0.0015	2.3e-17	0.6265
rs3804664	3	145810408	A	G	0.012	0.0014	3.5e-17	0.4538
rs323623	3	151978186	A	C	0.0119	0.0015	3.5e-15	0.6627
rs4513429	3	152187279	G	T	-0.0101	0.0015	3.9e-11	0.328
rs7652298	3	156983414	C	T	-0.0185	0.0016	3.4e-29	0.2587
rs827179	3	157965389	A	T	0.0204	0.0014	9.7e-46	0.4173
rs16851782	3	167800290	C	T	-0.0113	0.0015	1.2e-13	0.3953
rs1290786	3	169097381	T	C	-0.0136	0.0014	4.5e-21	0.4343
rs1997280	3	169238015	C	T	-0.0144	0.0015	6e-23	0.5799
rs4894797	3	171783546	A	G	0.012	0.0014	7.8e-17	0.5775
rs1874259	3	171963717	T	C	0.0354	0.0014	3.8e-136	0.5082
rs9841671	3	172144466	G	C	0.0127	0.0021	1.1e-09	0.1318
rs572169	3	172165727	T	C	0.0328	0.0015	9.6e-101	0.3138
rs10428248	3	183536663	C	G	-0.0195	0.0019	6.3e-24	0.1725
rs11545169	3	184020542	T	G	-0.0216	0.002	1.3e-26	0.1591
rs720390	3	185548683	A	G	0.0329	0.0015	5.8e-109	0.3748
rs2300922	3	185651469	T	C	0.0159	0.0014	3.8e-28	0.4157
rs4686904	3	187438522	T	C	-0.0203	0.0015	7e-42	0.6488
rs10937325	3	187600070	G	T	-0.0114	0.0016	2.1e-12	0.2602
rs9871418	3	187765339	A	G	0.0136	0.0022	6.4e-10	0.136
rs9867814	3	187877584	G	A	0.0116	0.0015	1.9e-14	0.3264
rs13076750	3	188059443	G	A	0.0124	0.0016	3.2e-14	0.259
rs13079477	3	188540034	C	T	0.0137	0.0018	1.3e-13	0.1812
rs6787151	3	189807632	C	G	0.0128	0.0015	2.6e-17	0.36
rs1501604	3	190667598	A	G	-0.0108	0.0015	7.2e-13	0.3796
rs13058800	3	190804380	G	T	-0.0147	0.0019	2.7e-14	0.1605
rs6773834	3	190920516	A	G	-0.0119	0.0015	3.3e-15	0.3344
rs9841435	3	191111160	G	A	0.0142	0.0015	3.3e-20	0.3189
rs6774653	3	194061561	A	G	-0.0126	0.0015	3.7e-16	0.3939
rs4393850	3	194652803	G	C	-0.0096	0.0015	1.1e-10	0.6336
rs9863270	3	194820658	G	A	-0.0127	0.0019	1.5e-11	0.2008
rs17131824	4	1051512	C	G	-0.0178	0.0024	4.1e-14	0.1044
rs1732100	4	1281761	T	C	-0.0087	0.0014	1.2e-09	0.5004
rs2247341	4	1701317	A	G	0.0262	0.0015	3.9e-67	0.3399
rs6810591	4	2213819	G	A	-0.0297	0.0031	3e-21	0.05583
rs3129317	4	3287655	G	A	-0.0143	0.0015	7.6e-21	0.3419
rs3752442	4	3446883	G	A	0.0172	0.0018	9.1e-23	0.3102
rs2498323	4	3451109	A	G	-0.0203	0.0024	4.5e-17	0.1008
rs11722554	4	5016883	A	G	-0.0496	0.0039	3.3e-36	0.03274
rs4689977	4	5022496	G	A	-0.0248	0.002	1e-34	0.8414
rs17770213	4	7896866	C	T	0.0153	0.0014	2.5e-26	0.4415
rs1949733	4	8503359	G	A	0.0131	0.0016	6.9e-17	0.7111
rs2302580	4	8608634	T	C	-0.0243	0.0015	3.5e-57	0.4157
rs7677121	4	10654107	T	G	0.0096	0.0014	4e-11	0.5074
rs13144936	4	12744112	T	C	0.0392	0.0032	2.3e-34	0.05554
rs10939460	4	12866335	G	C	0.0176	0.0016	2.3e-27	0.2651
rs11722503	4	12904672	A	G	0.0469	0.004	3.1e-31	0.03584
rs763318	4	12963574	A	G	-0.0259	0.0014	1.6e-72	0.4569
rs4834927	4	13194091	G	A	0.0193	0.0015	1.5e-37	0.3453
rs10939485	4	13538956	G	A	-0.0189	0.0018	5.7e-25	0.7987
rs11941723	4	17812528	G	A	-0.0581	0.0043	3.1e-41	0.02953
rs16895971	4	17884986	C	T	-0.0756	0.0021	5.3e-284	0.1332
rs2724475	4	17946432	C	T	-0.0536	0.0016	9.4e-238	0.7387
rs1512102	4	26016803	A	G	-0.0114	0.0016	1.8e-12	0.7354
rs7688346	4	38677453	G	A	-0.0215	0.0021	1.1e-24	0.152
rs3796536	4	38692940	A	G	-0.0185	0.0028	3.8e-11	0.07232
rs6820957	4	38875139	G	A	0.0126	0.0016	8.2e-16	0.304
rs958633	4	39339933	C	T	0.0163	0.0014	2e-29	0.5267
rs13104353	4	39643536	C	T	0.012	0.0015	3.4e-15	0.3526
rs4861100	4	41390651	A	T	-0.0099	0.0016	1.7e-09	0.2526
rs7689003	4	45125825	G	A	-0.0123	0.0015	4.1e-16	0.6693
rs924837	4	45972653	A	G	-0.0099	0.0015	1.3e-11	0.4148
rs10029732	4	48498679	G	A	0.0182	0.0014	3.8e-37	0.478
rs6851073	4	52714511	G	C	0.0147	0.0016	1.1e-20	0.2693
rs3817270	4	54307136	A	T	-0.014	0.002	2.8e-12	0.8421
rs3805148	4	56306810	C	A	0.017	0.0015	4.1e-30	0.3706
rs10517367	4	56935796	T	C	-0.0104	0.0016	7.2e-11	0.2767
rs17081933	4	57822869	A	T	0.0337	0.0018	3e-75	0.1927
rs16845048	4	73515242	G	A	0.0378	0.0029	4.3e-38	0.06168
rs7697556	4	73515313	C	T	-0.0315	0.0014	1.2e-107	0.5154
rs2703126	4	77819842	C	T	0.0104	0.0016	4.3e-11	0.3051
rs13119535	4	81547184	G	A	-0.0303	0.0043	1.1e-12	0.03344
rs1901568	4	82187030	C	T	0.0443	0.0015	3.7e-181	0.3278
rs1427461	4	83241134	G	A	-0.0156	0.0017	2.6e-19	0.2193
rs12642612	4	85392995	A	G	-0.0105	0.0017	1.1e-09	0.2347
rs17010957	4	86719165	C	T	-0.0207	0.0021	1.2e-23	0.1468
rs2904103	4	87421157	G	A	0.0308	0.0032	7.7e-22	0.05198
rs1471251	4	87976359	T	A	-0.0092	0.0015	3.7e-10	0.3897
rs7691791	4	88286409	T	C	-0.012	0.0016	2.9e-14	0.2923
rs1545735	4	88578487	C	T	-0.018	0.0014	4.5e-36	0.5113
rs727420	4	88750736	T	A	0.017	0.0016	1.3e-25	0.2753
rs16996144	4	89897522	G	A	0.0091	0.0014	2e-10	0.5187
rs4699384	4	100570681	A	T	0.0187	0.0018	1.9e-24	0.1884
rs13107325	4	103188709	T	C	-0.0302	0.0028	8.3e-27	0.07373
rs882920	4	105059801	C	T	0.0097	0.0015	4.8e-11	0.403
rs10008015	4	106005247	T	C	0.027	0.0024	1.4e-29	0.8914
rs10010325	4	106106353	A	C	0.0289	0.0014	6.8e-89	0.4926
rs4956038	4	109098163	A	C	-0.0121	0.0015	8.5e-17	0.5796
rs1558172	4	109276830	A	G	-0.0133	0.0015	9.2e-18	0.3708
rs17583662	4	109461985	G	A	0.0193	0.0015	9.6e-39	0.3748
rs6533498	4	111112788	A	C	-0.0093	0.0015	8.8e-10	0.3439
rs2374218	4	114816990	T	C	-0.0115	0.0015	5.7e-15	0.5926
rs6827199	4	114896904	A	G	0.0141	0.0015	7.1e-20	0.3176
rs6838153	4	122720999	G	A	0.0228	0.0015	4.9e-50	0.3302
rs769242	4	122742217	C	T	0.0248	0.0035	1e-12	0.95422
rs12513181	4	123835656	A	C	-0.019	0.0016	5.1e-31	0.7412
rs11944380	4	124119834	C	T	0.0174	0.0021	2.7e-16	0.8623
rs1914902	4	124858900	A	T	0.0128	0.0015	1.1e-16	0.3186
rs6811274	4	138283405	T	C	0.0101	0.0014	2e-12	0.4459
rs11941589	4	140115744	A	G	-0.0113	0.0014	3.5e-15	0.5537
rs300904	4	144239825	G	A	0.0147	0.0014	1.6e-24	0.5294
rs17017911	4	144480634	A	G	0.0251	0.0018	2.2e-42	0.1988
rs720485	4	145462588	C	A	0.0165	0.0015	1.8e-29	0.4137
rs7666523	4	145514872	T	C	0.0261	0.0023	7.9e-30	0.116
rs7689420	4	145568352	C	T	0.0837	0.0019	0	0.8342
rs13146972	4	145569692	T	C	0.0528	0.0014	6.5e-295	0.4447
rs17777628	4	145592686	A	G	-0.051	0.0038	6.4e-41	0.0373
rs11727676	4	145659064	C	T	0.0369	0.0026	3.5e-46	0.09454
rs17725600	4	146027434	T	G	0.0266	0.0022	3.7e-33	0.1231
rs13111336	4	146214431	A	G	-0.0324	0.0029	1.7e-29	0.06759
rs4835018	4	146753330	C	T	0.0102	0.0017	5.1e-09	0.2184
rs11930385	4	146845752	T	C	0.0117	0.0015	1.3e-15	0.4017
rs11100904	4	146904304	T	C	0.0092	0.0015	2.1e-10	0.4205
rs2884401	4	148984082	C	G	0.0094	0.0016	9.3e-09	0.7422
rs6848368	4	149697086	C	A	0.0133	0.0018	1.2e-13	0.1983
rs1443088	4	152450126	A	G	-0.0142	0.0014	1.2e-22	0.5606
rs10517658	4	157788190	A	G	-0.0224	0.0026	2.5e-17	0.08489
rs4504305	4	158903953	G	A	0.0108	0.0015	1.1e-13	0.5862
rs12643353	4	184200938	C	T	-0.0407	0.0029	4.1e-44	0.0663
rs955748	4	184215675	G	A	0.0246	0.0017	7.1e-49	0.7578
rs2310357	4	186697494	C	T	0.0158	0.0016	4.1e-22	0.717
rs1574220	5	314518	C	T	0.0286	0.0028	2.6e-25	0.08033
rs769109	5	3118802	T	C	-0.0125	0.002	9.5e-10	0.1505
rs274679	5	6751426	C	A	-0.0134	0.0015	8.2e-19	0.6612
rs875525	5	14747247	T	C	-0.0096	0.0016	3.4e-09	0.2575
rs860664	5	14960235	G	T	0.0161	0.002	2.9e-15	0.8479
rs17409588	5	31528627	C	T	0.0164	0.0015	3.7e-26	0.3175
rs10057069	5	32716589	C	T	0.0313	0.0016	6.9e-83	0.2792
rs3811958	5	32772043	G	A	0.0298	0.0016	8.2e-75	0.2629
rs1173727	5	32830521	C	T	-0.0368	0.0015	3.2e-141	0.5965
rs11744178	5	33005008	T	C	0.0227	0.0015	2.8e-55	0.4163
rs1813313	5	33271984	A	C	0.0362	0.0024	1.7e-51	0.90295
rs6896697	5	33330807	C	T	0.0154	0.0015	1e-25	0.3769
rs12656216	5	36160668	A	G	0.0192	0.0018	4.2e-27	0.7786
rs16902835	5	36225246	T	C	-0.0089	0.0014	7.7e-10	0.4049
rs2731880	5	36603384	C	T	-0.0083	0.0014	7.4e-09	0.4922
rs292168	5	36807189	G	A	-0.0225	0.0014	3.1e-55	0.4495
rs781794	5	37589295	A	G	0.0125	0.0016	1.8e-14	0.7422
rs17379667	5	37810032	T	C	0.0242	0.0025	1.9e-22	0.0915
rs9292741	5	39427155	G	A	-0.0221	0.0016	3.1e-43	0.2582
rs1867540	5	41279237	C	T	0.0251	0.0034	1.2e-13	0.05104
rs614990	5	41576196	A	G	-0.0224	0.0032	2.1e-12	0.0525
rs17574650	5	42436916	C	A	0.0341	0.0024	1.2e-44	0.1054
rs11740415	5	42582527	T	C	-0.0164	0.0016	1.5e-23	0.2516
rs2972758	5	42819844	G	C	0.0218	0.0014	9.9e-52	0.5765
rs12055151	5	50418925	A	T	-0.0136	0.0015	3.2e-19	0.6458
rs6450136	5	52765331	A	C	-0.0125	0.0016	1.3e-15	0.6987
rs17251005	5	53274798	C	G	-0.013	0.0021	1e-09	0.1205
rs6897117	5	54986775	C	T	-0.032	0.0015	5.8e-95	0.7013
rs157845	5	55796639	C	T	-0.0112	0.0016	9.8e-12	0.7409
rs702691	5	56114526	G	T	0.0181	0.0015	6.7e-34	0.6546
rs854037	5	57091783	G	A	-0.0117	0.0018	2.2e-10	0.1881
rs11738454	5	58342120	T	C	0.0159	0.0021	1.9e-14	0.1407
rs6877743	5	58454191	C	A	-0.0098	0.0014	6.6e-12	0.45
rs7703022	5	58595606	T	C	-0.0139	0.0015	2e-21	0.4288
rs10447098	5	60831133	T	C	-0.0107	0.0018	9.8e-10	0.2114
rs11738854	5	64673915	C	T	0.023	0.0021	1.8e-27	0.1179
rs10515054	5	67106808	G	A	0.0432	0.0045	1.2e-21	0.03157
rs999826	5	67275356	A	G	-0.0136	0.0017	1.7e-15	0.2337
rs450986	5	67323508	C	G	0.0267	0.0025	7.2e-27	0.09203
rs2112208	5	67564327	C	T	-0.012	0.0017	8.7e-13	0.2478
rs3756668	5	67596088	A	G	-0.0178	0.0014	3.5e-35	0.4404
rs415817	5	71844878	T	C	-0.0129	0.0017	1.2e-13	0.2158
rs11744267	5	72078389	A	T	-0.0187	0.0019	8e-22	0.1678
rs34651	5	72144005	T	C	-0.0382	0.0027	6.9e-46	0.91897
rs13160226	5	72434224	G	A	0.0107	0.0017	4.8e-10	0.2367
rs2454846	5	73959526	G	A	0.0116	0.0016	5.2e-13	0.2917
rs6877994	5	77146981	G	C	0.0097	0.0014	1.7e-11	0.5076
rs12520209	5	77506956	T	C	-0.0244	0.0017	2.9e-46	0.2252
rs10805921	5	78150712	A	G	-0.0156	0.002	3.1e-15	0.1525
rs17223387	5	78310191	C	G	0.0118	0.0017	3.9e-12	0.2394
rs7712162	5	78945171	T	C	0.0196	0.0019	1.8e-25	0.1772
rs411840	5	81014958	T	C	0.0098	0.0014	1.1e-11	0.5011
rs13163838	5	86204545	T	G	0.014	0.0016	8.2e-18	0.7337
rs4421140	5	86656964	C	T	0.01	0.0017	9.6e-09	0.2295
rs13187743	5	86958814	C	T	0.0178	0.0026	1.2e-11	0.06952
rs10037512	5	88354675	C	T	-0.0277	0.0014	1.8e-82	0.4612
rs11748980	5	88833522	C	T	-0.0146	0.0014	5.1e-24	0.437
rs4489092	5	90420644	T	G	-0.0139	0.0015	3.7e-20	0.6419
rs17085593	5	95630705	G	C	0.0182	0.0015	2.2e-32	0.3195
rs7729395	5	102100576	T	C	-0.0311	0.0034	2.8e-20	0.05426
rs13185815	5	108116542	G	T	-0.034	0.0027	3.7e-36	0.07805
rs9326750	5	108173003	A	G	0.0266	0.0017	1.1e-54	0.2276
rs27755	5	111029070	T	A	0.0135	0.002	2.8e-11	0.8559
rs2020383	5	112074356	T	C	-0.0159	0.0014	3.6e-28	0.5381
rs4921010	5	115041671	T	C	0.0236	0.0016	4.4e-50	0.2864
rs26537	5	115177014	C	T	-0.0092	0.0015	2.7e-09	0.3248
rs890913	5	122735750	T	A	-0.0243	0.0014	3.3e-63	0.435
rs7717604	5	123989617	T	C	0.0152	0.0015	5.8e-24	0.3517
rs426120	5	126853492	C	G	-0.0099	0.0015	5.8e-11	0.3362
rs251215	5	127543622	A	C	-0.0164	0.0014	5.8e-30	0.5311
rs17676694	5	127680042	T	A	0.0223	0.0023	8.3e-23	0.1304
rs154001	5	127685135	T	C	0.0173	0.0015	6.6e-30	0.6752
rs6866701	5	129069848	G	A	-0.0402	0.0027	9.4e-51	0.92534
rs17692694	5	130330467	A	G	-0.0136	0.0023	3.7e-09	0.1078
rs3891636	5	130439091	C	T	-0.0199	0.0017	1.7e-30	0.2222
rs6895631	5	131107692	A	G	0.0288	0.0043	1.3e-11	0.1489
rs25887	5	131416061	A	C	0.0141	0.0015	2.9e-22	0.5712
rs7705189	5	131623358	G	A	0.0352	0.0014	1.2e-130	0.4635
rs2108665	5	134136333	T	C	-0.0278	0.0023	7.4e-33	0.1054
rs31198	5	134372685	C	T	-0.0359	0.0016	1.7e-106	0.2625
rs39881	5	134379311	A	C	-0.0189	0.0017	2.7e-28	0.7692
rs9327705	5	134510303	A	G	0.0167	0.0017	2.6e-22	0.2339
rs4835672	5	137568867	C	T	0.0138	0.0017	2.5e-15	0.2333
rs356447	5	139033279	G	A	0.0378	0.0034	3.4e-29	0.05239
rs10040658	5	139051015	A	G	0.0175	0.0015	1.4e-31	0.3716
rs2740584	5	140561768	T	C	0.0124	0.0017	1.6e-13	0.2437
rs3749759	5	141041435	A	G	-0.0109	0.0015	5.2e-13	0.6355
rs4912636	5	141637058	G	T	-0.0103	0.0014	4.7e-13	0.5165
rs6897876	5	141687639	C	T	0.0125	0.0014	4.6e-18	0.5425
rs253438	5	141801216	G	A	-0.0109	0.0014	2.4e-14	0.4413
rs250092	5	141978243	G	A	-0.0137	0.002	2e-11	0.8526
rs11167790	5	142068366	C	T	0.0113	0.0016	7.9e-12	0.256
rs853170	5	142537474	C	T	0.0121	0.0016	1.3e-13	0.2557
rs258763	5	142652361	A	T	0.0144	0.0014	3.3e-23	0.569
rs6864427	5	143151880	C	T	0.0124	0.0014	5.1e-18	0.463
rs352347	5	148725199	G	A	0.0104	0.0014	3.6e-13	0.4975
rs3776069	5	149315287	C	T	0.017	0.002	2.5e-17	0.1517
rs6579789	5	149715264	A	G	-0.0113	0.0016	5.7e-12	0.2556
rs11741790	5	156759177	A	G	-0.0166	0.0017	2.4e-21	0.2111
rs4921518	5	158432457	T	A	-0.0147	0.0015	1.5e-23	0.3907
rs1527825	5	165897317	C	A	-0.0097	0.0015	6.3e-11	0.6092
rs4282339	5	168256240	A	G	-0.0368	0.0018	1.7e-97	0.2077
rs4620037	5	170875097	C	A	-0.0306	0.0018	2e-66	0.2146
rs154363	5	171017095	G	A	0.0206	0.0015	1.5e-40	0.6924
rs33852	5	171189571	G	A	0.0279	0.0015	6.8e-75	0.3321
rs702072	5	171203248	A	G	0.0128	0.0019	4.3e-12	0.1876
rs1368380	5	171285632	T	C	0.0314	0.0015	3.1e-103	0.4331
rs793356	5	172530561	C	T	-0.0136	0.0014	5e-21	0.5934
rs17075791	5	172746026	C	T	-0.0236	0.0041	7.1e-09	0.03689
rs12515303	5	172762651	G	A	-0.0131	0.0016	3.2e-17	0.3364
rs11954548	5	172779475	T	C	0.0162	0.0017	1.8e-22	0.2691
rs10780116	5	172839289	T	C	0.0127	0.0014	1.1e-18	0.4722
rs17052028	5	172968491	G	A	-0.011	0.0015	4.8e-13	0.3342
rs889014	5	172984114	T	C	-0.0257	0.0015	7.7e-67	0.3462
rs13173671	5	173026190	C	T	-0.0314	0.0039	1.1e-15	0.03631
rs2913731	5	175897220	G	C	-0.0123	0.0014	9.4e-18	0.5163
rs1966265	5	176516631	A	G	0.0453	0.0017	2.3e-150	0.2348
rs422421	5	176517326	C	T	0.0406	0.0017	3e-120	0.7791
rs11954311	5	176554850	A	G	0.0597	0.0045	7.4e-40	0.02859
rs12055154	5	176675423	G	A	-0.075	0.0046	2.1e-60	0.02572
rs6601211	5	177535370	G	A	-0.0109	0.0015	1.5e-12	0.632
rs11750568	5	178535713	G	A	-0.019	0.0015	4.5e-36	0.6646
rs2278221	5	178581859	A	G	-0.0149	0.0017	1.7e-18	0.242
rs466522	5	178687676	A	G	-0.0135	0.0018	1.3e-13	0.2056
rs6879260	5	179731014	C	T	0.0255	0.0015	4.5e-67	0.6083
rs3733750	5	180235503	C	T	0.0161	0.0023	7.7e-12	0.106
rs13361994	5	180645211	C	T	-0.0147	0.0019	1.4e-14	0.1756
rs2569881	6	1620037	A	G	0.0175	0.0022	4.3e-16	0.1317
rs3778519	6	1771512	T	C	-0.0139	0.0016	1.9e-17	0.2785
rs1570534	6	1901495	T	C	0.015	0.0015	8.6e-23	0.6726
rs9378684	6	2110941	T	C	0.0192	0.0018	6.4e-27	0.2114
rs932445	6	2167225	C	T	-0.0174	0.0014	2.2e-33	0.4062
rs9504925	6	6769438	A	G	-0.0116	0.0016	3.7e-13	0.2801
rs1887508	6	6887607	G	A	0.0327	0.0022	1e-48	0.8831
rs9379084	6	7231843	A	G	-0.0421	0.0025	6.1e-65	0.1179
rs3778321	6	7250270	A	G	0.0211	0.0019	8.9e-30	0.1738
rs3812163	6	7725760	T	A	0.0404	0.0014	9.4e-175	0.459
rs9328445	6	7792947	C	T	0.0159	0.0014	2.2e-28	0.5533
rs17143141	6	7801217	A	G	0.0341	0.002	4.2e-68	0.1602
rs267195	6	7847928	T	C	0.0106	0.0014	1.7e-13	0.418
rs11962800	6	7886905	G	A	-0.0154	0.0023	1.4e-11	0.1062
rs1150579	6	11653479	A	G	-0.0092	0.0015	7.9e-10	0.6629
rs2327506	6	12029424	C	T	0.0089	0.0014	5.8e-10	0.5755
rs504056	6	19014471	T	C	0.0165	0.0023	8.7e-13	0.1051
rs1047014	6	19841493	C	T	0.0312	0.0017	3.1e-77	0.2561
rs12665526	6	19900521	C	T	0.0107	0.0015	2.1e-12	0.3631
rs196051	6	22056131	G	A	-0.0134	0.0015	3e-20	0.3858
rs6922886	6	22541789	C	G	-0.0102	0.0014	6.8e-13	0.5699
rs2038135	6	24645967	G	T	0.0101	0.0015	3.6e-11	0.6434
rs9358839	6	25181447	T	C	-0.0099	0.0015	4e-11	0.4623
rs1800562	6	26093141	A	G	0.0331	0.0027	2.2e-33	0.06425
rs806794	6	26200677	G	A	-0.0586	0.0016	2e-295	0.2938
rs12213722	6	26473083	G	A	-0.0395	0.0023	3.8e-67	0.1004
rs5030955	6	27213867	T	C	-0.0422	0.0025	6.9e-65	0.086
rs13214703	6	27941387	C	T	0.0333	0.0025	6.7e-39	0.07665
rs2079705	6	28323968	A	G	-0.043	0.0028	7.9e-52	0.06507
rs3131847	6	29649105	A	G	-0.0189	0.0015	1.4e-34	0.3195
rs2272874	6	29696245	C	T	-0.026	0.0022	3.7e-32	0.1197
rs1265097	6	31106459	A	C	-0.0596	0.0025	5.4e-121	0.1007
rs1966	6	31107733	T	C	-0.02	0.0018	1.9e-29	0.1947
rs6916394	6	31464050	C	T	-0.019	0.0015	5.4e-35	0.3134
rs6916921	6	31520426	T	C	-0.0159	0.0027	4.1e-09	0.09015
rs2844480	6	31564821	T	C	-0.0397	0.0018	9.1e-103	0.2032
rs11965547	6	31836151	A	G	-0.0188	0.0025	3.7e-14	0.09986
rs389883	6	31947460	T	G	-0.0396	0.0015	2.2e-149	0.7066
rs2857106	6	32787570	C	T	-0.0252	0.0018	2.6e-42	0.1863
rs9277935	6	33160425	T	G	-0.0178	0.0017	5.9e-25	0.2119
rs420361	6	33555904	C	T	0.0198	0.0015	2.4e-39	0.652
rs9461905	6	33721933	C	T	0.0182	0.0018	8.6e-25	0.7929
rs11970492	6	33958000	C	G	-0.0204	0.0032	1.8e-10	0.04601
rs12214804	6	34188866	T	C	-0.0881	0.0025	2.1e-261	0.91382
rs11970421	6	34553163	T	C	-0.0473	0.0027	1.6e-67	0.07577
rs2815005	6	34638847	A	G	0.06	0.002	5.6e-192	0.154
rs7752468	6	34887748	G	A	-0.0431	0.0034	9.9e-38	0.05122
rs1880090	6	34990968	T	C	0.0299	0.0016	2.8e-74	0.7444
rs3800404	6	35137870	G	T	-0.0136	0.0021	6.2e-11	0.1329
rs732594	6	35206553	A	C	0.0111	0.0014	1.9e-14	0.4636
rs9470191	6	35967058	G	A	-0.0111	0.0014	4.8e-15	0.4725
rs2395655	6	36645696	G	A	0.0091	0.0015	9.3e-10	0.395
rs9470482	6	37078818	A	T	0.0218	0.0037	4e-09	0.03783
rs9470811	6	38148584	G	A	0.0095	0.0016	4.9e-09	0.7391
rs2815116	6	39187886	A	G	0.0141	0.0016	3.4e-19	0.7083
rs9367004	6	39365546	T	C	0.0272	0.0038	1.6e-12	0.03736
rs6458122	6	39769455	T	C	0.0082	0.0014	8e-09	0.4843
rs6901756	6	41825590	C	T	-0.0205	0.0021	3.4e-22	0.1221
rs13340461	6	41924278	T	C	0.0232	0.0016	1.4e-47	0.2803
rs10948007	6	42003084	T	C	0.0246	0.0026	2.8e-21	0.07758
rs2125738	6	43327750	G	A	0.013	0.0015	3.9e-19	0.6003
rs9463015	6	44695058	G	A	-0.0183	0.0028	2.9e-11	0.05332
rs7749796	6	44890732	A	T	-0.0326	0.0025	4.1e-38	0.09127
rs9395066	6	45095163	C	A	0.0232	0.0014	1.4e-58	0.41
rs12662272	6	45123889	A	C	-0.018	0.0023	1.1e-15	0.1173
rs1388244	6	45650154	C	T	0.0129	0.0018	7.6e-13	0.2029
rs9395264	6	47475022	G	T	0.0219	0.0015	2.2e-46	0.6867
rs614570	6	52319251	T	C	-0.0104	0.0014	2.4e-13	0.4281
rs12175817	6	53331144	C	A	-0.014	0.0016	7.6e-19	0.2787
rs9370463	6	55608017	C	T	-0.0147	0.0023	3.9e-10	0.1044
rs2167460	6	56884451	C	T	0.0123	0.0018	7.2e-12	0.7958
rs9370563	6	56969223	T	C	0.0163	0.0026	5.2e-10	0.08571
rs9354469	6	67474281	G	A	-0.012	0.0017	7.1e-12	0.285
rs504139	6	72201407	A	G	0.0154	0.0015	8.1e-24	0.3103
rs12211255	6	76188330	A	C	0.0428	0.0023	1.3e-74	0.105
rs2133193	6	76406000	A	G	0.012	0.0015	4.4e-16	0.3626
rs1213366	6	78176870	A	G	0.0087	0.0014	1.5e-09	0.5614
rs12662365	6	80905389	A	T	-0.0308	0.0015	5.4e-91	0.3154
rs1020044	6	81234875	G	A	0.0277	0.0019	8.1e-46	0.1549
rs9443804	6	81315597	G	A	0.0215	0.0014	7e-50	0.4422
rs1342975	6	81739782	A	G	-0.0306	0.002	3.6e-53	0.1517
rs9344126	6	81907559	C	T	-0.03	0.0014	2.6e-95	0.5067
rs9352968	6	81921344	C	T	-0.0362	0.0042	1.1e-17	0.03379
rs511817	6	82162857	A	C	-0.0232	0.0036	1e-10	0.05104
rs3828760	6	82456984	T	C	0.0253	0.0021	5.4e-32	0.1279
rs915125	6	82463376	T	C	-0.0146	0.0016	2.3e-20	0.2906
rs1931634	6	82553395	A	G	0.0162	0.0016	2.1e-23	0.7374
rs12209871	6	83746059	G	A	0.019	0.002	3.9e-21	0.1496
rs12193281	6	84325184	C	T	0.0128	0.0015	1.8e-17	0.3271
rs761391	6	85448103	T	C	-0.016	0.0015	1.8e-27	0.5289
rs1173416	6	86415813	A	G	-0.0082	0.0014	6.1e-09	0.513
rs393203	6	89877116	T	G	0.0122	0.0019	2e-10	0.1586
rs13203302	6	96007698	T	C	0.0152	0.0026	3.8e-09	0.07905
rs2894889	6	100161940	T	A	0.013	0.0015	2.8e-18	0.3423
rs395962	6	105397418	G	T	-0.0478	0.0015	3.8e-218	0.679
rs7750292	6	106347947	C	A	0.0096	0.0014	2.4e-11	0.5382
rs6927268	6	108865663	G	T	-0.011	0.0018	3.5e-10	0.2104
rs3813498	6	108944165	T	C	0.0281	0.0018	2.7e-53	0.8149
rs12206606	6	109353519	A	C	0.015	0.0022	1.5e-11	0.1231
rs1074766	6	109681466	C	T	-0.0238	0.0014	6.5e-61	0.4027
rs174374	6	111906055	C	T	0.0123	0.0019	2.2e-10	0.1607
rs9374591	6	116410614	C	T	-0.0128	0.0014	8.2e-19	0.4268
rs519604	6	116708822	C	T	0.0195	0.0014	7e-42	0.524
rs6913428	6	117370600	C	T	0.017	0.0023	1.4e-13	0.112
rs509067	6	117462040	C	T	0.0234	0.0014	1.2e-58	0.5844
rs389663	6	117868051	C	T	-0.0184	0.0015	7.3e-34	0.6763
rs980014	6	126068001	G	T	0.0167	0.0014	4.9e-32	0.5181
rs1490384	6	126851160	T	C	0.0436	0.0014	3.2e-205	0.493
rs6942097	6	127896761	G	A	-0.0096	0.0014	1.9e-11	0.5117
rs7774592	6	129823611	C	T	0.0211	0.0016	1e-38	0.735
rs1415701	6	130345835	A	G	-0.0419	0.0017	1.1e-139	0.275
rs7740107	6	130374461	A	T	-0.0469	0.0016	1.1e-187	0.7485
rs9388858	6	131150127	C	T	-0.0112	0.0015	3.8e-13	0.6822
rs7752292	6	131317876	A	T	0.026	0.0015	1.7e-70	0.3671
rs7739344	6	132541347	G	A	0.0102	0.0014	1.6e-12	0.4251
rs7743622	6	132730372	G	C	0.0124	0.0015	2.2e-17	0.5822
rs12524250	6	133642918	G	A	-0.0151	0.0014	3.9e-26	0.5334
rs3822939	6	133849789	G	A	0.0122	0.0014	1.1e-17	0.5471
rs7769440	6	136227135	T	C	0.0104	0.0014	4.7e-13	0.5196
rs17743155	6	139285476	C	T	-0.0149	0.0019	4.7e-15	0.1687
rs4520026	6	140073614	G	A	-0.0167	0.0017	5.7e-22	0.2337
rs9385883	6	140173790	C	T	-0.0158	0.0019	1.3e-16	0.1664
rs1572671	6	140332096	A	G	0.0134	0.0014	3.9e-21	0.4745
rs11757795	6	140877781	G	A	-0.0232	0.0038	1e-09	0.0494
rs6570436	6	141361510	C	T	-0.0171	0.0015	2e-28	0.6886
rs9389931	6	141878947	T	A	-0.0177	0.0016	5e-27	0.2815
rs4140408	6	142079147	G	T	0.0134	0.0022	4.6e-10	0.8641
rs225736	6	142560685	G	C	0.0253	0.0017	2.8e-51	0.7558
rs4896582	6	142703877	A	G	-0.0525	0.0015	3.7e-252	0.3097
rs223604	6	143704674	T	G	-0.0124	0.0014	7.4e-18	0.4245
rs2748483	6	146335560	T	A	-0.0135	0.0014	5.8e-21	0.4283
rs11751157	6	148839818	T	C	-0.0162	0.0023	4.7e-12	0.1072
rs9403991	6	149172549	A	C	0.0187	0.0028	3.8e-11	0.06899
rs10457839	6	149374320	T	C	-0.0112	0.0015	2.7e-14	0.3584
rs7771156	6	151721749	A	G	0.0149	0.0015	7.3e-23	0.3284
rs9479117	6	152117685	C	T	0.0199	0.002	4.2e-24	0.1663
rs4870056	6	152162227	A	G	0.0314	0.0014	3.1e-105	0.4567
rs12204714	6	152235339	T	C	0.0108	0.0015	2.7e-13	0.6506
rs3020418	6	152345162	A	G	0.0324	0.0016	2.1e-93	0.2852
rs2881823	6	152472631	G	A	0.0308	0.0038	5.7e-16	0.04069
rs2813536	6	152521013	G	C	-0.0113	0.0015	3.9e-14	0.3839
rs9479504	6	153404825	A	G	0.0096	0.0014	1.2e-11	0.4834
rs483503	6	153815505	T	C	0.0103	0.0015	1.2e-11	0.6865
rs2275337	6	154731904	G	C	0.0092	0.0014	1.9e-10	0.5071
rs3734322	6	155579246	C	A	0.0159	0.0014	2.9e-28	0.5891
rs11156098	6	156587831	C	T	-0.0188	0.0023	8.4e-16	0.888
rs11756587	6	158572975	T	G	-0.0161	0.002	2.9e-15	0.1353
rs10945541	6	158740218	G	A	-0.0232	0.0015	1.8e-53	0.6614
rs1564348	6	160578860	C	T	-0.0123	0.0019	1.4e-10	0.1627
rs486359	6	160774441	C	G	0.0204	0.0014	5.1e-46	0.4853
rs17630640	6	164107529	G	A	0.0252	0.0021	1.6e-32	0.1351
rs221721	6	165889031	T	A	-0.014	0.0015	4.7e-21	0.5597
rs2305089	6	166579270	T	C	-0.0142	0.0014	9.9e-24	0.5054
rs2763273	6	168834623	T	C	-0.0273	0.0017	3.7e-59	0.2255
rs7758658	6	169344009	A	G	0.0161	0.0014	1.4e-29	0.4919
rs9765848	6	169649827	C	T	0.0158	0.0019	2e-16	0.819
rs1106296	7	1380226	C	T	-0.0103	0.0015	1.9e-11	0.3433
rs1434336	7	1560160	G	A	-0.0113	0.0014	5.6e-15	0.5271
rs798532	7	2768864	C	T	-0.0308	0.0016	5.9e-82	0.7223
rs3846991	7	2781249	C	G	0.0243	0.0015	5e-57	0.332
rs798490	7	2801542	A	G	-0.0588	0.0016	3.3e-307	0.2881
rs10253861	7	8110475	A	G	0.0205	0.0014	1.4e-45	0.5479
rs3823822	7	8241749	G	T	0.0129	0.002	1.8e-10	0.1461
rs2043539	7	12253880	A	G	-0.0118	0.0015	2.3e-15	0.417
rs1990224	7	12615698	T	C	-0.0116	0.0014	1.1e-15	0.4665
rs10255497	7	14020686	C	T	-0.0096	0.0014	2.5e-11	0.5437
rs6980299	7	15715056	C	T	-0.0159	0.0017	5.1e-21	0.7643
rs1528146	7	16062958	C	T	0.0095	0.0014	4.6e-11	0.5525
rs4719495	7	17322683	C	T	-0.0113	0.0018	7.4e-10	0.8089
rs4484585	7	18718573	A	C	-0.0255	0.0031	5.7e-16	0.05385
rs1178164	7	18788589	C	T	0.0198	0.0017	1.1e-29	0.2147
rs17140133	7	18886177	A	G	0.03	0.0046	1e-10	0.02649
rs13245206	7	18891259	A	G	-0.0153	0.0015	8.4e-25	0.3725
rs2189741	7	19015263	G	T	0.016	0.0017	1.1e-20	0.7748
rs17140875	7	19248278	T	G	-0.0367	0.0033	3.2e-28	0.05104
rs11767221	7	19609643	G	A	-0.0215	0.0015	9.9e-48	0.6419
rs1023522	7	20413590	G	A	0.0273	0.0014	6.6e-81	0.477
rs13227860	7	22154454	A	G	-0.0094	0.0016	6.9e-09	0.3037
rs3087888	7	23351080	G	C	-0.0272	0.0029	9.8e-21	0.06841
rs12534093	7	23502974	A	T	-0.0354	0.0017	6.9e-97	0.24
rs16480	7	24311069	C	T	-0.0108	0.0016	5.6e-11	0.2527
rs1157596	7	25294196	T	G	0.0096	0.0015	4.8e-10	0.3344
rs12667261	7	25632193	A	G	-0.0199	0.002	5.9e-24	0.1619
rs10215742	7	25803786	G	A	0.0246	0.0033	1.4e-13	0.05852
rs10260677	7	25874991	C	A	0.0235	0.0018	3.9e-38	0.1891
rs17427875	7	27225558	T	A	0.0141	0.0019	9.8e-14	0.2
rs4722756	7	28154822	G	A	-0.0243	0.0015	2.6e-59	0.6376
rs508347	7	28212824	C	T	-0.0472	0.0016	1.4e-199	0.7073
rs2237351	7	28788257	C	T	-0.0223	0.0015	2.6e-48	0.3383
rs10241908	7	31046459	C	T	0.0229	0.0033	6.2e-12	0.04841
rs7786669	7	32898338	G	A	0.0132	0.0015	6.8e-19	0.3884
rs6462426	7	32905809	C	T	-0.0248	0.0031	3.4e-15	0.94007
rs6462488	7	33666421	A	G	-0.0106	0.0017	1.3e-09	0.2181
rs17170429	7	33830300	G	A	-0.0109	0.0017	1.9e-10	0.2495
rs2598108	7	37972827	C	A	-0.0155	0.0015	6.8e-25	0.3548
rs881926	7	38029785	T	G	-0.0214	0.0019	3.1e-28	0.1632
rs6974574	7	38110073	T	A	0.0225	0.0015	1.4e-48	0.6523
rs7794103	7	42096266	C	T	-0.0094	0.0014	5.8e-11	0.4969
rs3801204	7	42188538	A	C	0.0127	0.0018	1.7e-12	0.199
rs2070971	7	44197583	T	G	-0.0145	0.0021	1.1e-11	0.1427
rs3213658	7	45025720	C	G	-0.0121	0.002	9.5e-10	0.838
rs1525832	7	46069610	G	A	0.0131	0.0014	1.7e-19	0.4498
rs940892	7	46087125	T	C	-0.0176	0.0027	6.8e-11	0.08442
rs1007358	7	46201355	G	A	0.0253	0.0017	5.5e-48	0.217
rs10274091	7	46279591	T	C	0.0164	0.0016	2.5e-25	0.5381
rs7811653	7	46402269	A	C	-0.0355	0.0025	3.5e-44	0.08419
rs723149	7	46577056	G	A	-0.0239	0.0015	2.2e-59	0.5578
rs856568	7	46720721	T	A	0.0108	0.0016	3.9e-11	0.2601
rs10252635	7	47029506	T	C	0.013	0.0017	2.8e-14	0.2278
rs334502	7	47549108	A	G	0.0096	0.0016	1.3e-09	0.7067
rs757657	7	49542894	C	A	0.0094	0.0015	1.3e-10	0.4043
rs1466163	7	50607206	G	A	-0.0157	0.0022	2.1e-12	0.887
rs2715094	7	50730452	A	G	-0.016	0.0017	3.9e-22	0.7618
rs6593279	7	55803970	A	G	-0.018	0.0019	1.2e-20	0.1794
rs11767454	7	56032902	G	C	0.0096	0.0015	2.9e-10	0.3249
rs7793921	7	56120881	A	G	0.0168	0.0016	1.2e-25	0.6877
rs4285372	7	63931353	T	C	0.0085	0.0015	7.1e-09	0.5952
rs6460270	7	65522783	G	C	0.0176	0.0018	1.3e-23	0.2167
rs2533285	7	66110728	G	T	-0.0138	0.0024	6.1e-09	0.8937
rs2421292	7	66833641	A	G	0.0086	0.0014	3.1e-09	0.4539
rs7798357	7	73032265	C	G	0.0137	0.0016	9.6e-18	0.2884
rs10267271	7	73089419	T	C	0.0112	0.0015	8.7e-14	0.6115
rs11316	7	73246555	G	C	0.0096	0.0017	7.7e-09	0.7472
rs12669267	7	73304636	T	C	-0.0261	0.0022	1.9e-31	0.1302
rs2528795	7	73473494	C	T	0.0117	0.0018	2.1e-10	0.225
rs6976860	7	77452146	G	T	0.0144	0.0015	5.5e-22	0.3587
rs7811476	7	84545818	G	C	-0.0112	0.0015	3.8e-13	0.3189
rs4148810	7	87102251	T	C	0.0161	0.0019	4e-17	0.1769
rs6952361	7	90363978	G	T	-0.0099	0.0015	2e-11	0.385
rs6962300	7	91246651	A	C	-0.0204	0.0023	2e-18	0.1113
rs10269774	7	92253972	A	G	0.0582	0.0015	9.999987484956e-319	0.3433
rs3731321	7	92327765	C	T	-0.0461	0.002	3.3e-120	0.1731
rs1076218	7	92391883	T	C	0.036	0.0025	1.5e-48	0.08676
rs4605988	7	92477082	T	C	0.0233	0.002	5.9e-30	0.138
rs2188177	7	92659160	T	C	0.0132	0.0015	1.3e-19	0.4595
rs2528542	7	93266368	C	T	0.0115	0.0014	2.7e-15	0.4405
rs42518	7	94038934	T	C	-0.0152	0.0017	1.2e-18	0.7767
rs7787663	7	95240735	A	C	0.0132	0.002	8.5e-11	0.1484
rs10270831	7	95707367	A	T	-0.0109	0.0018	2.8e-09	0.2002
rs971685	7	96045705	A	G	-0.0114	0.0015	7.3e-15	0.4376
rs1207716	7	96668147	C	T	-0.0114	0.0017	2.3e-11	0.2289
rs6958790	7	98774738	G	A	-0.0148	0.0017	8.5e-18	0.2222
rs10278040	7	99141373	A	G	0.034	0.0031	2.2e-28	0.05987
rs11974610	7	99527977	A	G	-0.0131	0.0018	7.5e-13	0.1942
rs221780	7	100297035	C	G	0.0135	0.002	1.7e-11	0.8441
rs3757868	7	100482720	A	G	0.0164	0.0019	7e-19	0.1808
rs7782121	7	100836619	A	G	0.017	0.0025	1.6e-11	0.91698
rs365836	7	101809851	G	A	-0.0122	0.0016	6.3e-14	0.267
rs1142	7	104756326	T	C	0.0098	0.0015	4.9e-11	0.3499
rs10259672	7	114021306	T	C	-0.0127	0.0016	3.1e-15	0.3829
rs12154695	7	115970622	T	G	-0.0113	0.0015	2.5e-13	0.325
rs10275439	7	120783425	G	A	0.0171	0.0015	8.8e-31	0.6173
rs2218378	7	121961096	G	A	0.0144	0.0015	2.8e-22	0.3753
rs11764665	7	122157895	A	G	0.0114	0.0017	9.2e-12	0.2575
rs17628518	7	123685098	A	G	-0.0115	0.0015	2.2e-14	0.3424
rs339054	7	128382511	G	T	-0.0092	0.0014	1.2e-10	0.4989
rs13221560	7	128663175	G	A	-0.0089	0.0015	4.2e-09	0.6533
rs7798321	7	128804041	G	A	0.0115	0.0018	3.1e-10	0.1998
rs11556924	7	129663496	T	C	0.0131	0.0015	2.5e-18	0.3887
rs7779498	7	130408415	T	C	0.022	0.0038	4.6e-09	0.03859
rs1059698	7	130629094	C	A	-0.0164	0.0017	2.6e-22	0.2407
rs10954312	7	130969771	T	C	-0.0097	0.0016	6.9e-10	0.6953
rs10954398	7	132631281	C	A	-0.0103	0.0014	9e-13	0.5537
rs6962887	7	135045786	G	T	-0.0226	0.0016	2.6e-46	0.3215
rs10224307	7	135313837	T	C	-0.0136	0.0014	1.7e-21	0.4745
rs4732272	7	137548919	G	A	0.0129	0.0016	2e-16	0.6932
rs273945	7	137611566	C	A	0.0167	0.0015	4e-30	0.5744
rs2286196	7	139727135	A	G	0.0197	0.0018	3.5e-27	0.1959
rs13241668	7	139810152	A	G	-0.0143	0.0014	2.6e-23	0.4243
rs4577876	7	148372320	T	C	-0.0147	0.0016	3.2e-19	0.2684
rs822531	7	148629759	T	C	0.0436	0.0018	2.4e-125	0.7934
rs822553	7	148650818	A	G	0.0346	0.0017	2.4e-94	0.2661
rs714885	7	150499787	C	T	0.0088	0.0015	4.8e-09	0.6587
rs6977081	7	150542515	T	G	0.0277	0.0016	2.6e-71	0.3456
rs3807370	7	150673314	G	A	0.0227	0.0015	4e-51	0.6289
rs4725398	7	150939193	G	A	-0.0132	0.0015	2.4e-18	0.4073
rs4427198	8	4797806	G	T	0.0131	0.0014	8.2e-20	0.5314
rs2948300	8	8106508	T	C	-0.0113	0.0015	7.9e-15	0.4537
rs13257899	8	9149709	T	A	0.0152	0.0015	9.3e-23	0.3383
rs13252982	8	10255105	G	C	0.0096	0.0014	3.4e-11	0.5029
rs7836059	8	11272164	A	G	0.0124	0.0015	2.1e-17	0.4812
rs10503429	8	12681715	G	A	-0.0136	0.0018	2.1e-14	0.2092
rs17188586	8	13093895	C	G	0.0189	0.0031	7.8e-10	0.06577
rs2278945	8	13199151	T	C	0.0146	0.0014	9.7e-24	0.522
rs7834383	8	13273477	T	G	0.0177	0.0015	5.7e-31	0.359
rs7815903	8	13351990	A	G	0.0278	0.003	2.9e-20	0.93826
rs17221614	8	13355424	A	T	-0.0309	0.0026	8.6e-33	0.08893
rs7002507	8	19324083	T	C	-0.0158	0.0021	2.9e-14	0.1511
rs3923920	8	19359184	T	C	0.012	0.0014	5.9e-17	0.4678
rs297	8	19816371	C	T	0.0099	0.0017	6.5e-09	0.2417
rs11135743	8	21803008	G	A	-0.0122	0.0014	2.4e-17	0.5378
rs7823327	8	22562352	T	G	0.0125	0.0014	3.7e-18	0.4951
rs4291276	8	23173591	G	A	-0.0287	0.0017	1.9e-64	0.7672
rs7008867	8	23383204	A	G	0.0226	0.0017	2.7e-39	0.2356
rs9644032	8	23414822	G	T	-0.0162	0.0015	2.4e-27	0.631
rs4872206	8	23787739	A	G	-0.0163	0.0027	1.3e-09	0.0891
rs2013265	8	24092500	T	C	-0.0288	0.0016	2.4e-68	0.253
rs1902634	8	24688727	G	C	0.0103	0.0017	8.1e-10	0.7405
rs3812423	8	25298710	C	G	-0.0218	0.0015	3.2e-48	0.3634
rs2874670	8	26245658	A	G	0.0129	0.0014	6.3e-19	0.4585
rs10109417	8	26388300	T	C	-0.0159	0.0022	1.1e-12	0.1156
rs2640730	8	27505368	T	C	0.0181	0.0017	1.1e-26	0.2333
rs17384485	8	27560651	T	C	-0.0141	0.0016	2.5e-19	0.3258
rs2048369	8	28600572	C	G	-0.0111	0.0016	1.1e-11	0.2622
rs10095540	8	29355491	G	T	-0.0089	0.0014	8.5e-10	0.4659
rs2979510	8	30390205	A	G	-0.0154	0.0014	1.2e-26	0.4939
rs6468409	8	37340967	T	C	0.0117	0.0017	1e-11	0.782
rs2411257	8	38293477	C	T	-0.0122	0.0017	3.7e-13	0.2373
rs895619	8	38528787	A	G	0.0092	0.0015	6.6e-10	0.4137
rs4736916	8	40951506	T	A	-0.0092	0.0014	1.7e-10	0.4996
rs921142	8	41169276	C	T	-0.0117	0.0015	3.1e-15	0.4005
rs6988484	8	49413780	C	T	0.0238	0.0017	1.9e-46	0.2419
rs900239	8	49547979	G	A	-0.0097	0.0015	4.3e-10	0.6634
rs878995	8	49581767	T	G	-0.0222	0.0031	1.3e-12	0.05741
rs10958476	8	57095808	C	T	0.0483	0.0018	2.9e-162	0.2056
rs9650315	8	57155598	T	G	-0.0609	0.0021	3.1e-177	0.1361
rs2609996	8	57361121	A	C	0.0175	0.0014	9.9e-34	0.4448
rs4737446	8	57665019	T	G	0.0232	0.0016	3e-49	0.6955
rs6994177	8	58083801	C	G	0.0196	0.0024	3.1e-16	0.1045
rs16925089	8	60566602	A	C	0.0211	0.0021	4e-23	0.1307
rs7000766	8	61657833	G	A	0.0122	0.0017	1.5e-13	0.7565
rs7835981	8	67470442	G	A	-0.047	0.0059	1.1e-15	0.01918
rs6472362	8	68832416	T	C	-0.01	0.0016	1.1e-09	0.2646
rs11985332	8	69731918	A	G	0.0133	0.0022	1.6e-09	0.127
rs7814212	8	72229106	G	A	0.0102	0.0017	1.7e-09	0.238
rs4133001	8	72718667	G	A	-0.0132	0.002	2.8e-11	0.844
rs719240	8	75823854	G	A	0.0158	0.0015	2.1e-24	0.3292
rs2956605	8	75883054	C	A	-0.0262	0.0015	3.4e-68	0.6151
rs16939034	8	76040583	T	C	0.0222	0.0026	4.9e-17	0.08115
rs2383966	8	77017799	G	C	-0.0202	0.0035	6.9e-09	0.04987
rs4735766	8	78099782	T	G	0.0374	0.0016	1.7e-121	0.2794
rs10504652	8	78165483	T	C	0.0356	0.0025	1.1e-44	0.08162
rs2304787	8	87568644	G	T	0.013	0.0016	3.2e-15	0.7366
rs4339600	8	92222283	G	A	0.0129	0.0016	1.9e-15	0.727
rs6997004	8	96418497	G	A	-0.0184	0.002	2.1e-20	0.1641
rs4735639	8	100743556	C	A	-0.0164	0.0025	3.2e-11	0.09308
rs3133577	8	101805542	T	C	0.0103	0.0015	2.8e-11	0.6635
rs1050969	8	103661730	C	T	0.0422	0.006	2e-12	0.01853
rs2721940	8	116636281	C	A	-0.0198	0.0015	1.6e-41	0.6056
rs1005502	8	117167843	T	C	-0.0132	0.0017	5.8e-15	0.7298
rs4876361	8	117566387	A	G	-0.0231	0.0016	5.4e-47	0.7134
rs2451126	8	119230994	T	A	-0.0095	0.0015	2.6e-10	0.6297
rs1599473	8	120475358	T	G	-0.0255	0.0017	2.9e-52	0.2477
rs10283100	8	120596023	G	A	0.0474	0.0033	1.8e-46	0.94165
rs2249015	8	120605652	A	G	0.0242	0.0017	4.6e-47	0.2339
rs16893014	8	120712600	T	C	0.0237	0.0029	1.9e-16	0.06215
rs17237275	8	121298376	C	T	0.0178	0.0019	7.1e-20	0.1652
rs10088006	8	122665121	G	A	-0.0085	0.0014	3.4e-09	0.4899
rs11779459	8	123980551	T	C	0.0179	0.0015	1.9e-31	0.3588
rs6982502	8	126479362	T	C	0.0132	0.0014	3.4e-20	0.5191
rs8180991	8	126500350	G	C	-0.0266	0.0017	6.7e-53	0.2338
rs4551307	8	128599672	G	A	-0.0152	0.002	8.3e-15	0.1766
rs4733585	8	128994981	A	C	0.0143	0.0018	4.1e-15	0.8098
rs10956416	8	129190290	C	T	0.0219	0.0017	1.4e-39	0.2466
rs12546523	8	129986110	A	G	0.0106	0.0014	1.7e-13	0.5171
rs7812646	8	130553381	A	G	-0.0204	0.002	3.9e-25	0.1539
rs13249717	8	130665132	T	C	0.0104	0.0016	2.9e-11	0.3036
rs7815955	8	130719567	T	A	-0.0478	0.0018	2.9e-156	0.2045
rs12675390	8	131217692	C	T	0.0109	0.0016	2e-11	0.2596
rs2467974	8	133760154	G	C	-0.0101	0.0015	3.4e-11	0.327
rs7830500	8	134609127	A	C	0.0192	0.0018	1.7e-25	0.2014
rs11166612	8	135600954	G	A	-0.0355	0.0015	6.4e-123	0.3678
rs11992096	8	135621369	C	T	0.0116	0.0015	2.3e-14	0.3489
rs12541381	8	135649848	A	G	-0.0373	0.0017	5.9e-108	0.2492
rs17778003	8	135669810	T	C	0.0227	0.0026	6.5e-19	0.09039
rs7821751	8	135710679	A	C	-0.033	0.0016	1.6e-91	0.7337
rs888345	8	140646990	A	G	-0.0108	0.0018	4.4e-09	0.8057
rs7827290	8	142300315	G	T	-0.0125	0.0015	6.2e-16	0.3266
rs7833723	8	143925666	G	A	0.0122	0.0014	2.7e-17	0.5579
rs4495442	8	144333836	C	T	-0.0195	0.0016	7.7e-33	0.7357
rs9650469	8	144837330	C	G	0.0133	0.0015	6.4e-19	0.5785
rs7464572	8	145021167	G	C	-0.0233	0.0015	4.1e-53	0.3879
rs13248671	8	145279531	A	T	0.0177	0.0014	1.5e-34	0.532
rs7866461	9	651127	G	C	-0.0125	0.0017	3.8e-13	0.2685
rs1598307	9	3837797	T	C	-0.01	0.0017	3.2e-09	0.2414
rs7033940	9	6440419	C	G	-0.0138	0.0023	1.1e-09	0.1184
rs7866711	9	7031086	T	C	0.0118	0.0019	2.3e-10	0.1793
rs10046853	9	14456931	G	C	0.012	0.0014	1.2e-16	0.4501
rs11795150	9	16105961	G	T	0.009	0.0015	9e-10	0.4134
rs997694	9	16484870	C	T	0.0131	0.0015	2.3e-17	0.3309
rs1330304	9	16714629	G	C	0.0153	0.0016	1.1e-20	0.7352
rs10963680	9	18629283	A	G	-0.0169	0.0017	3.4e-23	0.2444
rs1932452	9	19011615	A	G	-0.0113	0.0015	2.6e-14	0.6195
rs10965269	9	22162061	G	A	-0.0188	0.0021	2.4e-19	0.1501
rs1339159	9	23198381	G	C	-0.01	0.0014	6.3e-12	0.4504
rs7848433	9	33687629	T	C	0.0273	0.0032	6.8e-18	0.04958
rs3808876	9	34382726	G	A	0.0114	0.0015	2.7e-14	0.5701
rs741917	9	35707054	T	C	0.0094	0.0016	4.7e-09	0.2832
rs13294264	9	35807542	T	C	0.0179	0.0018	3.2e-22	0.1783
rs2025174	9	35920856	G	A	-0.015	0.0016	8.2e-20	0.7273
rs4745087	9	74061310	T	C	0.0139	0.0022	5.9e-10	0.883
rs12683427	9	76109968	T	C	0.0097	0.0016	1.4e-09	0.2857
rs10869317	9	76698419	T	C	-0.011	0.0015	2.7e-13	0.6505
rs3814115	9	78504729	C	T	0.0216	0.0015	2.2e-44	0.3259
rs11144688	9	78542286	A	G	-0.05	0.0023	1.1e-100	0.1238
rs868969	9	78577820	A	T	-0.0096	0.0015	1.7e-10	0.6386
rs11144742	9	78689817	C	G	-0.0226	0.0026	1e-17	0.08606
rs958225	9	78759705	A	T	0.0349	0.0033	2.4e-26	0.05367
rs11144779	9	78792699	C	T	-0.0146	0.0016	3.5e-19	0.3045
rs952503	9	78831415	G	A	-0.0102	0.0015	1.1e-11	0.3785
rs1332029	9	83351371	A	G	-0.0122	0.0014	2.2e-17	0.5579
rs870713	9	84227158	A	C	-0.0117	0.0015	4.1e-15	0.5227
rs1330816	9	85093919	T	C	0.0179	0.0018	3e-23	0.1936
rs296889	9	86595571	A	G	0.0246	0.0016	3.8e-51	0.2609
rs1854948	9	89033538	C	T	-0.0128	0.0015	1.1e-16	0.3558
rs353785	9	89099362	C	T	0.0262	0.0014	8.7e-75	0.5028
rs10125155	9	89893787	C	T	0.0187	0.0027	3.6e-12	0.08302
rs10746837	9	90873653	A	G	-0.0271	0.0015	2e-76	0.5735
rs10820860	9	94253603	C	T	0.016	0.0016	5e-24	0.2943
rs10761129	9	94486321	T	C	-0.0191	0.0016	2.3e-34	0.6709
rs9969804	9	95429120	C	A	-0.0245	0.0014	7.6e-65	0.5634
rs16909150	9	96216746	T	C	0.021	0.0023	1.1e-19	0.1096
rs10761256	9	96446695	G	C	-0.015	0.0016	8.1e-21	0.2884
rs1257763	9	96893945	G	A	-0.0632	0.0038	3.3e-61	0.95422
rs7866254	9	96903469	A	G	-0.0227	0.0018	6.9e-37	0.2045
rs13283037	9	97018520	A	G	0.0171	0.0015	4.5e-29	0.3531
rs7044650	9	97402557	G	A	-0.0274	0.0029	4.8e-21	0.94329
rs3802455	9	97780992	C	G	-0.0124	0.0019	2.4e-11	0.199
rs357564	9	98209594	A	G	-0.0391	0.0016	3.8e-127	0.3434
rs473902	9	98256235	G	T	-0.0701	0.0027	1.2e-152	0.08758
rs4448343	9	98266370	G	A	0.0386	0.0015	3.2e-140	0.3345
rs16909975	9	98307129	A	G	0.0353	0.0023	4e-51	0.1116
rs17370391	9	98319969	C	T	0.0313	0.002	6.8e-58	0.1746
rs1984119	9	98368761	C	T	-0.0406	0.0017	1.3e-127	0.2608
rs4743120	9	98397459	C	T	0.0274	0.0015	5e-75	0.6296
rs4743124	9	98401809	T	C	0.0431	0.0021	7.1e-94	0.1395
rs7870753	9	99201585	G	A	0.0444	0.0017	3.8e-146	0.2191
rs1034097	9	100386446	C	G	-0.0154	0.0021	3.5e-13	0.8613
rs12001675	9	100793707	A	G	-0.0151	0.0017	7.2e-18	0.2166
rs1028653	9	101651948	A	G	0.0101	0.0016	6.3e-10	0.2774
rs989393	9	101743336	C	T	-0.0197	0.0016	1.3e-35	0.2866
rs44466	9	101930249	G	C	-0.0132	0.0018	3.5e-13	0.2011
rs2222133	9	108917072	C	T	-0.0254	0.0015	7.9e-61	0.3222
rs902144	9	109177571	C	G	0.0197	0.0014	1.9e-42	0.4823
rs2451948	9	109518208	G	A	0.0242	0.002	6.1e-34	0.169
rs7033661	9	109635618	G	A	0.0279	0.0015	6.4e-77	0.3558
rs7029669	9	109868858	C	T	0.0128	0.0016	2.3e-15	0.2778
rs2275496	9	111641627	T	C	-0.0105	0.0014	3.6e-13	0.4529
rs4289885	9	112933271	T	C	0.0112	0.0014	9e-15	0.4682
rs1049927	9	113018755	C	T	-0.0185	0.0021	1.3e-18	0.1328
rs10980536	9	113475374	T	C	0.0106	0.0014	2.3e-13	0.4324
rs7866715	9	113707225	T	G	0.011	0.0014	2.3e-14	0.5543
rs10817133	9	113791974	G	A	-0.0218	0.0017	1.3e-38	0.2494
rs10441737	9	114301585	T	C	-0.0186	0.0015	9e-35	0.6552
rs7854787	9	114868167	T	A	-0.0101	0.0016	8.9e-10	0.2532
rs7863188	9	115103726	T	A	-0.0126	0.0017	4.1e-13	0.7816
rs7854197	9	116309773	A	G	-0.0194	0.0024	1.9e-15	0.09933
rs902496	9	116989776	T	G	0.013	0.002	3.4e-11	0.835
rs7043999	9	117017413	G	T	0.0128	0.0015	7.1e-17	0.363
rs1490741	9	117032340	A	G	-0.0107	0.0016	6.6e-11	0.2774
rs1249741	9	117051847	A	T	-0.015	0.0015	2.1e-24	0.4765
rs2482080	9	117869684	G	T	-0.0144	0.0015	4.6e-23	0.4214
rs10982654	9	118049531	T	A	0.0157	0.0016	2.2e-21	0.2498
rs12002061	9	118485479	C	T	-0.0361	0.0026	3.1e-42	0.08068
rs6478204	9	118540913	C	T	-0.0154	0.0014	2.2e-26	0.5866
rs916561	9	118838314	C	A	-0.0247	0.0028	3.6e-19	0.07221
rs452312	9	118966153	A	G	-0.0136	0.0015	2.2e-19	0.4179
rs7853634	9	119122053	C	T	-0.0413	0.0018	5.7e-119	0.1977
rs17220352	9	119248059	G	A	0.0115	0.0017	7e-12	0.2354
rs2416564	9	119370679	T	C	-0.0217	0.0015	1.3e-49	0.5949
rs11794984	9	122652870	T	C	-0.0134	0.0015	1e-18	0.6422
rs4836831	9	123496570	T	C	-0.0175	0.0016	1.4e-28	0.6966
rs16910253	9	123748830	C	G	0.0238	0.0025	5.6e-22	0.09302
rs306784	9	124072652	T	G	0.0103	0.0015	6.1e-12	0.3731
rs4837870	9	124290062	G	A	0.0108	0.0015	3.8e-12	0.7033
rs10818577	9	124413191	C	G	0.0131	0.0017	3.8e-14	0.2408
rs587364	9	125760863	C	T	-0.0179	0.0021	4.9e-17	0.861
rs2536951	9	126646519	G	A	0.0097	0.0017	9.2e-09	0.247
rs610116	9	129655445	C	A	0.0167	0.0016	1.2e-24	0.7378
rs7848479	9	132239272	T	C	-0.0113	0.0015	1.7e-14	0.4946
rs7466269	9	133464084	G	A	-0.0325	0.0015	2.7e-103	0.3491
rs2810489	9	136922700	A	G	0.0168	0.0016	9e-25	0.2753
rs11103387	9	139107879	T	C	-0.0235	0.0015	1e-54	0.382
rs7849585	9	139111870	T	G	0.03	0.0015	1.5e-85	0.3297
rs3923776	9	139331221	C	G	0.0227	0.0016	1.9e-45	0.2851
rs6874	9	139617836	T	C	-0.0205	0.0023	2.5e-18	0.1223
rs7896371	10	1729026	T	C	0.0104	0.0015	1.8e-12	0.4549
rs9423477	10	3166221	A	G	0.0092	0.0015	6.6e-10	0.4653
rs3740607	10	3189380	T	C	-0.0096	0.0015	4.1e-11	0.4961
rs7908994	10	5008383	T	C	-0.0389	0.0022	4.1e-67	0.1197
rs1539445	10	5651763	G	A	-0.0165	0.0025	2.2e-11	0.8991
rs7091821	10	6898219	G	T	0.0105	0.0015	3.6e-12	0.6268
rs2249698	10	7464989	A	C	-0.0138	0.0018	5.7e-14	0.1922
rs12261792	10	11909896	T	G	0.0173	0.0018	3.8e-21	0.1955
rs2399786	10	12215180	C	T	0.0133	0.0014	1.9e-20	0.4853
rs3781070	10	12824715	G	A	0.0111	0.0017	2.3e-10	0.2167
rs12779328	10	12943973	T	C	-0.0301	0.0016	6.6e-79	0.2833
rs1801222	10	17156151	G	A	0.0095	0.0015	2.7e-10	0.6465
rs7899812	10	21725452	G	A	-0.0105	0.0017	1.1e-09	0.2397
rs10828466	10	23787298	C	T	0.0145	0.0015	3.4e-21	0.3299
rs951859	10	25055840	T	C	-0.0146	0.0015	2.2e-21	0.6522
rs11014285	10	25178864	A	G	0.024	0.0021	1.6e-31	0.1651
rs11014382	10	25363128	T	C	0.0113	0.0015	7.9e-14	0.352
rs12771357	10	27873733	G	A	0.0181	0.0017	6.3e-26	0.2233
rs2007516	10	27950367	T	C	0.013	0.0015	6.1e-18	0.3723
rs4749274	10	28185118	A	G	0.0137	0.0014	2.2e-21	0.5285
rs332126	10	28845795	A	G	-0.0205	0.0018	1e-29	0.7998
rs12411515	10	28941227	T	C	-0.0168	0.0016	2.9e-27	0.3141
rs2488003	10	30467805	A	G	0.0131	0.0015	4.3e-18	0.646
rs1417568	10	31101311	G	A	-0.0122	0.0014	3e-17	0.5616
rs2797901	10	31340428	C	T	0.0118	0.0014	3.3e-16	0.5624
rs10826995	10	32082658	C	T	-0.0108	0.0016	1.7e-11	0.2864
rs3740237	10	32557592	C	G	0.0138	0.0021	4.1e-11	0.1431
rs7077783	10	34636820	T	C	-0.0139	0.0021	4.5e-11	0.1467
rs2435381	10	43678796	T	C	0.0107	0.0016	3.1e-11	0.2699
rs10857472	10	50534599	A	G	-0.0089	0.0014	7e-10	0.4581
rs17721694	10	52167293	T	C	-0.012	0.0017	3.5e-12	0.2214
rs10740130	10	52831004	T	G	0.0099	0.0017	3.8e-09	0.2508
rs10997909	10	53282106	G	T	0.0168	0.0016	6.3e-25	0.2668
rs1171615	10	61469090	T	C	-0.0239	0.0017	5.5e-43	0.7666
rs10821592	10	61533605	G	A	0.018	0.002	7.2e-19	0.1434
rs10994064	10	61655608	C	T	0.0179	0.0029	4.9e-10	0.07051
rs7089424	10	63752159	G	T	0.0155	0.0015	3.1e-24	0.3318
rs224082	10	64566258	T	C	0.0158	0.0015	4.8e-26	0.3864
rs6479905	10	65315231	G	A	-0.0166	0.0014	7.5e-31	0.474
rs10823149	10	69935396	T	G	0.023	0.0015	1.2e-56	0.5403
rs1080639	10	70082030	C	T	-0.0191	0.0027	1.3e-12	0.08068
rs12221107	10	70332862	T	C	-0.0382	0.0027	2.3e-44	0.08425
rs10998344	10	70389116	T	C	0.0121	0.0015	1.9e-16	0.573
rs11001286	10	76834982	T	C	0.0135	0.0017	7.9e-15	0.2159
rs11001399	10	77221744	C	A	-0.0091	0.0015	4.2e-10	0.5526
rs7095225	10	78452623	T	G	0.0088	0.0014	8e-10	0.4669
rs1769762	10	80923626	T	C	-0.024	0.0018	6.8e-41	0.7937
rs7916441	10	80925577	C	G	-0.0261	0.0015	3.2e-72	0.429
rs4980067	10	81136129	A	C	-0.0285	0.0014	1.9e-86	0.5185
rs2279337	10	81164157	G	A	-0.0126	0.0017	4e-14	0.2568
rs7910211	10	81228378	C	T	0.0173	0.002	1.5e-18	0.1775
rs2607863	10	88024443	C	T	-0.019	0.0031	1.4e-09	0.95522
rs10887652	10	88511237	G	C	-0.0108	0.0015	4.2e-13	0.381
rs796945	10	90150837	T	C	0.0106	0.0015	2.5e-12	0.6394
rs10881893	10	92927267	G	A	0.0185	0.0019	7e-23	0.18
rs2450445	10	93038530	A	G	0.0236	0.0015	9e-53	0.3285
rs11591635	10	93360302	C	T	0.022	0.0026	1.1e-17	0.08764
rs12411618	10	94052164	T	C	0.0133	0.002	5e-11	0.1446
rs7078243	10	94414263	C	A	-0.0085	0.0014	3.3e-09	0.5166
rs11597203	10	94892442	T	C	0.0263	0.0028	9.1e-21	0.07606
rs6583871	10	94974129	T	G	-0.0152	0.0016	3.3e-20	0.7297
rs7919319	10	95472024	A	G	-0.0089	0.0015	1.7e-09	0.5953
rs11188101	10	96641281	A	T	0.0128	0.0019	2.4e-11	0.1688
rs12263592	10	97851432	A	G	0.0204	0.0022	7.8e-20	0.1179
rs10882728	10	97907398	A	C	-0.0204	0.0015	5.7e-41	0.3302
rs7082838	10	98712188	G	T	0.0248	0.0023	3.8e-26	0.1056
rs878177	10	100013815	T	C	0.0163	0.0015	5.6e-27	0.3324
rs11599750	10	101805442	T	C	-0.0152	0.0015	2.1e-25	0.3962
rs1800662	10	102289078	A	C	-0.0109	0.0017	4e-10	0.2228
rs2181834	10	102661251	T	G	0.0214	0.0014	7.9e-50	0.5575
rs3127230	10	103392503	C	T	0.0142	0.0015	1.8e-20	0.3375
rs7899004	10	104341435	C	T	-0.0288	0.0014	2.4e-88	0.4209
rs3977755	10	104420210	T	C	0.0139	0.0016	2.9e-17	0.2804
rs11191393	10	104527430	G	C	0.018	0.002	1.5e-18	0.1444
rs10883887	10	105357181	A	G	-0.0108	0.0015	1.9e-13	0.4171
rs11191786	10	105492549	G	A	0.0218	0.0017	3.3e-36	0.2225
rs10883931	10	105623955	T	C	0.0102	0.0015	3e-12	0.4271
rs10787453	10	114384057	A	G	0.0101	0.0015	2.2e-11	0.6422
rs7094463	10	114711983	G	A	-0.0099	0.0015	1.2e-11	0.5322
rs10787476	10	114898914	C	A	0.0242	0.003	4.4e-16	0.06227
rs2484294	10	115792062	A	G	0.0146	0.0016	7.7e-19	0.7321
rs721041	10	116135344	G	A	0.0127	0.0015	3.4e-17	0.6258
rs7912108	10	120026880	A	G	-0.0115	0.0014	2.3e-15	0.4301
rs11593630	10	120491506	T	C	-0.0137	0.0015	9.8e-19	0.3595
rs11198820	10	120961043	C	G	0.0252	0.0024	1.2e-26	0.1019
rs11198898	10	121118492	C	A	-0.029	0.0017	5.8e-64	0.767
rs2234962	10	121429633	C	T	-0.0198	0.0017	1.2e-29	0.2162
rs7902581	10	123405480	G	C	-0.0166	0.0016	5.1e-24	0.2719
rs12571218	10	124147588	G	A	-0.0321	0.0028	1.4e-29	0.06344
rs4612730	10	124176452	A	G	0.0194	0.0014	3.5e-41	0.4836
rs11812870	10	126293719	G	C	0.0186	0.0015	6.2e-37	0.4578
rs17152232	10	126398927	G	A	0.0209	0.0015	1.2e-41	0.3151
rs2559515	10	126513925	G	A	-0.0167	0.0017	2e-22	0.2333
rs17152408	10	126649007	A	G	0.0187	0.0021	1.9e-19	0.1415
rs9419387	10	133758358	A	G	0.0106	0.0015	4.6e-13	0.3841
rs2272566	11	244552	G	A	-0.0112	0.0014	9.7e-15	0.5195
rs592373	11	1890990	A	G	-0.013	0.0015	1.4e-17	0.6307
rs217222	11	2000271	A	G	0.0244	0.002	1.3e-33	0.1545
rs11600952	11	2101283	A	G	-0.0212	0.0019	6.8e-29	0.1829
rs4320932	11	2171601	C	T	-0.0316	0.0019	1.5e-61	0.1956
rs1971929	11	2773371	C	G	0.038	0.002	5.3e-77	0.149
rs231872	11	2787061	T	G	0.0108	0.0015	7.1e-13	0.627
rs234857	11	2852529	C	T	-0.0097	0.0016	1.6e-09	0.3043
rs10840115	11	8760156	A	G	0.0102	0.0015	2.6e-11	0.6383
rs7926589	11	9519703	G	T	0.0097	0.0014	2e-11	0.517
rs7123728	11	10163206	G	T	-0.0122	0.0014	3.2e-17	0.5462
rs3206824	11	11986061	C	T	0.0158	0.0017	9.3e-22	0.7468
rs3750940	11	12022898	G	A	0.0111	0.0018	1.4e-09	0.1866
rs10831894	11	12680733	A	G	0.0218	0.0014	1.3e-51	0.456
rs3915398	11	12794946	G	A	0.0232	0.0024	1.1e-22	0.111
rs11022538	11	12918286	A	T	-0.0182	0.0031	3.6e-09	0.05736
rs10832008	11	13276329	T	C	-0.0163	0.0021	8.4e-15	0.1351
rs1481891	11	13310718	C	T	-0.0158	0.0016	2e-23	0.7112
rs7941132	11	14302756	G	T	0.0349	0.0029	3.2e-32	0.05934
rs2060076	11	14405756	T	C	-0.0159	0.0015	5.4e-25	0.3516
rs12417788	11	14698458	T	C	-0.0172	0.0025	1.1e-11	0.09185
rs757081	11	17351683	G	C	0.0182	0.0015	6.5e-33	0.3308
rs2056246	11	18051446	T	G	0.0124	0.0015	4.5e-17	0.3878
rs10766473	11	18401531	A	G	0.0105	0.0014	3.7e-13	0.5541
rs10832956	11	18645668	C	T	-0.0221	0.0016	4.9e-41	0.7387
rs4757903	11	20225812	C	G	0.0129	0.0018	8.8e-13	0.2685
rs7945211	11	27472777	C	T	-0.0093	0.0015	1.5e-10	0.5169
rs7123034	11	29063396	T	G	0.0107	0.0014	1e-13	0.5381
rs10835657	11	30363682	T	C	-0.0202	0.0016	2.3e-35	0.2754
rs374796	11	31233288	G	C	0.0088	0.0015	5.5e-09	0.6185
rs2746602	11	33760480	T	G	0.0092	0.0015	2.3e-09	0.6814
rs6484787	11	35489891	A	G	0.0121	0.0015	2.1e-15	0.6399
rs1138807	11	36103228	G	A	0.0095	0.0016	2.8e-09	0.3283
rs3853291	11	44369477	A	G	-0.0099	0.0014	8.6e-12	0.5519
rs731102	11	45227974	A	G	-0.0109	0.0014	5e-14	0.4502
rs7934681	11	45958637	A	G	0.0319	0.0025	2.9e-37	0.90417
rs10838588	11	46272826	G	A	-0.0161	0.0018	9.9e-20	0.2293
rs3136447	11	46744368	C	T	0.0104	0.0018	8.1e-09	0.2209
rs3817335	11	47643891	A	T	-0.0291	0.0015	3.5e-84	0.3525
rs10769382	11	48590415	G	A	-0.0148	0.0015	3.3e-23	0.6214
rs202700	11	49216699	T	C	0.0197	0.0016	5.3e-35	0.2873
rs3904265	11	50360119	G	A	0.0181	0.003	1.4e-09	0.06232
rs4540846	11	54835203	G	A	-0.0127	0.0014	1.7e-18	0.5394
rs11231529	11	55681336	A	G	-0.0129	0.0015	1.5e-17	0.3446
rs10896138	11	56003589	A	G	0.0186	0.0018	1.2e-25	0.2039
rs2155231	11	57037248	G	T	0.0114	0.0015	6.8e-15	0.4098
rs12099131	11	57347987	A	G	0.0134	0.0021	3.1e-10	0.1445
rs1783980	11	57448325	T	C	-0.0126	0.0014	2.3e-18	0.5599
rs10896788	11	58292976	A	G	0.0139	0.0017	4.5e-16	0.233
rs17594827	11	59489158	T	A	-0.0241	0.0034	2.1e-12	0.04689
rs612010	11	63591005	A	G	0.0086	0.0014	2.4e-09	0.5313
rs4601790	11	65353906	G	A	-0.014	0.0016	1.3e-17	0.2666
rs641018	11	65655393	C	G	-0.0152	0.0018	8.1e-17	0.1974
rs1625595	11	66078129	T	C	0.0101	0.0015	4.4e-12	0.4791
rs2282529	11	66184140	A	G	-0.0113	0.0015	2.3e-14	0.4303
rs13897	11	66331169	T	C	0.0197	0.0027	6.3e-13	0.07858
rs3923203	11	66835194	C	G	-0.0269	0.0015	2.3e-69	0.3668
rs1790747	11	67191449	C	T	0.0169	0.0028	2e-09	0.07495
rs11603991	11	67367922	T	C	-0.0107	0.0015	7.2e-13	0.3928
rs2514025	11	67457095	C	T	0.0129	0.0015	2.9e-18	0.4315
rs2508836	11	68091265	T	C	-0.019	0.0016	2.4e-33	0.3062
rs2277268	11	68174122	A	G	0.0195	0.0029	1.1e-11	0.07139
rs4988321	11	68174189	A	G	-0.0382	0.0036	2.8e-26	0.05244
rs7948782	11	68418723	C	T	0.0315	0.002	8.4e-54	0.8531
rs10792020	11	68842491	A	G	-0.0175	0.0014	1.4e-33	0.504
rs1542335	11	68931120	A	T	0.0148	0.0015	1e-23	0.3953
rs11263510	11	69169348	G	C	0.0244	0.0022	1.6e-29	0.1399
rs12146455	11	69264551	A	G	0.0296	0.0023	9.8e-37	0.1203
rs10796819	11	69276383	G	T	-0.0118	0.0014	3.4e-16	0.4715
rs7939552	11	69934856	C	G	-0.0157	0.0015	9.8e-25	0.6444
rs3781923	11	72355223	T	C	-0.0121	0.0015	3.8e-15	0.6732
rs10793091	11	74270092	T	C	0.0137	0.0014	3.6e-21	0.475
rs11236210	11	74391019	A	G	0.0158	0.0016	8.3e-22	0.2788
rs673731	11	74566400	A	G	-0.0189	0.0017	9e-28	0.2175
rs606452	11	75276178	C	A	-0.0488	0.0021	2.5e-121	0.8668
rs17450692	11	76134923	T	C	0.0118	0.0015	2.4e-14	0.3239
rs4145700	11	77415565	A	G	0.0113	0.0015	6.5e-14	0.3514
rs3886195	11	77567584	A	G	-0.0172	0.0023	1.7e-13	0.1011
rs17148514	11	85526399	T	C	-0.0176	0.0017	1.2e-24	0.2406
rs10898439	11	85859483	C	G	-0.0098	0.0014	1e-11	0.5328
rs2291813	11	85956478	T	G	0.0304	0.004	1.9e-14	0.03853
rs521765	11	89085801	G	C	-0.0179	0.0023	2.2e-15	0.152
rs319016	11	89181108	G	A	-0.0094	0.0014	7.7e-11	0.5346
rs2289123	11	89224718	T	G	0.0128	0.0018	4.1e-12	0.7671
rs3019011	11	89296364	G	A	-0.0108	0.0014	5.4e-14	0.445
rs735028	11	95301701	G	C	0.0102	0.0015	4.9e-12	0.4748
rs10765754	11	95348025	G	A	0.011	0.0015	7.4e-13	0.352
rs8504	11	102103600	A	G	-0.0089	0.0015	5.9e-09	0.3417
rs17728834	11	110237458	T	A	0.0137	0.0017	1e-15	0.2372
rs12269901	11	116973929	C	G	-0.0136	0.0016	1.9e-17	0.2938
rs10892246	11	118481431	G	A	0.0132	0.0015	2.6e-18	0.6081
rs640120	11	118618837	C	A	0.0155	0.0021	4.8e-13	0.8722
rs3922	11	118765600	G	A	-0.0097	0.0015	6e-11	0.4108
rs640603	11	118964330	A	G	-0.0096	0.0015	4.6e-10	0.3513
rs10502235	11	120212423	G	A	-0.0242	0.0019	1.1e-35	0.16
rs633943	11	121709183	A	G	-0.0113	0.0015	2.4e-13	0.3276
rs2850791	11	121893245	C	T	0.0122	0.0016	1.3e-14	0.6909
rs7107012	11	122829813	A	G	0.0177	0.0014	1.7e-34	0.572
rs12222197	11	125825224	T	G	0.0162	0.0015	4.9e-28	0.5713
rs608251	11	125979757	A	C	-0.0135	0.0017	5e-16	0.2634
rs2322193	11	126009701	A	C	0.0144	0.0016	6.1e-20	0.3172
rs11560876	11	127952593	T	G	-0.0184	0.002	2.4e-19	0.1825
rs7126621	11	128446187	A	G	-0.0117	0.0014	8.5e-16	0.4604
rs648566	11	128577471	G	C	0.0157	0.0015	1.9e-26	0.4314
rs654723	11	128586155	A	C	0.0126	0.0015	2.6e-17	0.6238
rs531236	11	128660874	G	C	-0.0172	0.0015	1.3e-28	0.3227
rs498870	11	128910360	C	T	0.0173	0.002	7.8e-18	0.1626
rs495360	12	327421	A	C	-0.0121	0.0015	7.2e-16	0.4967
rs11612228	12	576984	T	C	0.0262	0.0015	1.5e-65	0.3497
rs9861	12	672372	A	G	0.0128	0.0015	1.9e-17	0.354
rs2286029	12	1015631	G	T	0.009	0.0014	4.7e-10	0.4291
rs2968894	12	1253399	G	A	0.0107	0.0016	2.7e-11	0.272
rs6489283	12	1493559	G	T	-0.0222	0.0026	4.4e-18	0.08746
rs7314303	12	3034490	T	C	0.0092	0.0015	1.4e-09	0.4148
rs7296615	12	3350679	G	A	0.0181	0.0025	1.1e-12	0.08828
rs3217795	12	4386064	G	A	-0.0189	0.0026	5e-13	0.09261
rs3217862	12	4399087	G	T	-0.0157	0.0019	9.3e-16	0.1759
rs10849094	12	4676899	G	C	0.021	0.0031	9.3e-12	0.05835
rs12964	12	6572191	C	T	-0.0094	0.0014	4e-11	0.4952
rs7132012	12	8832203	G	A	0.0128	0.0015	5e-17	0.3299
rs4883201	12	9082581	G	A	-0.0183	0.0024	9.2e-15	0.102
rs2900208	12	11878464	A	C	0.029	0.0015	7.5e-83	0.3459
rs7964189	12	12841735	T	C	-0.0312	0.0024	3.1e-37	0.09699
rs7294646	12	13202019	G	C	0.0128	0.0015	1.1e-17	0.6151
rs12425125	12	14413123	T	C	0.023	0.0031	2.9e-13	0.05876
rs6488674	12	14488914	G	T	-0.0151	0.0014	1.4e-25	0.5382
rs1025950	12	20508813	T	C	0.0092	0.0014	2.1e-10	0.4715
rs12300264	12	20535916	G	T	0.0164	0.0014	1.3e-30	0.5158
rs12311494	12	20666102	T	G	0.0255	0.0034	7.4e-14	0.04917
rs10770705	12	20857467	C	A	-0.0231	0.0015	1.3e-52	0.6719
rs11046170	12	21857409	T	G	0.0095	0.0016	6.1e-09	0.2751
rs7132135	12	24201176	T	G	0.0226	0.0017	1.7e-38	0.2098
rs7977148	12	26124834	G	A	0.0111	0.0014	2e-14	0.5563
rs10492367	12	28014970	T	G	-0.0183	0.0018	1.5e-23	0.19
rs7953528	12	28017159	A	T	0.0146	0.0019	1.7e-14	0.1776
rs2881556	12	28068029	A	G	0.014	0.0024	6.7e-09	0.90762
rs3910902	12	28109148	A	T	0.012	0.0015	5.6e-16	0.6031
rs7957918	12	28210598	G	A	0.0292	0.0034	9e-18	0.05104
rs231210	12	28237294	T	G	0.0169	0.0016	1.3e-27	0.3465
rs12229872	12	28290778	T	C	0.0215	0.0016	4.3e-40	0.2732
rs10843167	12	28582793	G	A	-0.0395	0.0015	1.4e-143	0.3113
rs1383386	12	29036447	C	T	0.0131	0.0014	4.3e-20	0.4594
rs4931135	12	29190261	G	A	-0.0158	0.0017	8e-20	0.7849
rs10843390	12	29496991	T	C	0.0214	0.0016	3.6e-41	0.2753
rs7326	12	30782301	G	A	0.0106	0.0014	9.4e-14	0.5233
rs6487998	12	31796881	T	C	-0.013	0.0016	1.1e-15	0.7329
rs4384452	12	34030026	C	T	0.0106	0.0018	5.4e-09	0.8085
rs1427266	12	40708922	T	C	0.0084	0.0014	5e-09	0.5424
rs1318490	12	43055844	T	C	-0.0088	0.0015	4.7e-09	0.3731
rs10880868	12	46322449	T	C	-0.0134	0.0018	1.6e-14	0.2095
rs2241960	12	46580618	G	A	0.0111	0.0016	4.6e-12	0.2821
rs957128	12	46606974	A	G	-0.0343	0.0045	2e-14	0.03239
rs10785628	12	46854676	G	T	0.0234	0.0015	1.1e-51	0.6851
rs17691418	12	47328392	C	T	0.0384	0.0037	9.6e-25	0.04063
rs10219510	12	48377635	G	A	-0.024	0.0027	7.3e-19	0.07127
rs1793958	12	48392433	G	A	-0.0121	0.0015	4.3e-16	0.6236
rs11503875	12	48764501	A	T	-0.0296	0.0042	2.4e-12	0.02836
rs6580689	12	49045831	T	C	0.0094	0.0014	7.4e-11	0.5788
rs833830	12	49338252	G	C	-0.0159	0.0026	7.1e-10	0.91195
rs7978559	12	51188638	A	G	0.0179	0.0015	1.7e-31	0.3176
rs11170394	12	53463972	C	T	0.0266	0.0026	2e-25	0.09413
rs2016266	12	53727955	A	G	-0.0112	0.0015	1.7e-13	0.6717
rs17100291	12	53932834	G	A	0.0304	0.0042	6.7e-13	0.03011
rs4759286	12	54080020	C	A	-0.0147	0.0019	2.3e-14	0.1714
rs2306694	12	56680636	G	A	0.04	0.0028	6.2e-45	0.07004
rs2277339	12	57146069	G	T	-0.024	0.0024	5.5e-24	0.1035
rs715948	12	57532982	C	T	-0.013	0.0016	3.6e-16	0.6909
rs1669296	12	57940076	C	T	0.0131	0.0021	3.1e-10	0.1359
rs10783856	12	58249243	G	A	-0.0224	0.0015	1.1e-47	0.3106
rs7397895	12	58982588	C	T	0.0092	0.0014	2.1e-10	0.5141
rs17122659	12	59956923	G	A	0.0261	0.0023	6.4e-30	0.1137
rs7972031	12	62658228	C	T	-0.0206	0.003	5.5e-12	0.06624
rs1456042	12	64451379	C	G	0.0124	0.0015	1.7e-17	0.5516
rs6581551	12	64749372	G	A	0.0097	0.0015	3.7e-10	0.6669
rs6581626	12	65711378	G	A	-0.02	0.0014	2.3e-44	0.5332
rs17178006	12	65718299	G	T	-0.0302	0.0024	3.6e-36	0.1075
rs4254112	12	65972782	G	A	0.0193	0.0016	7.2e-34	0.7199
rs7972091	12	66128647	C	T	-0.0346	0.0029	3.3e-33	0.92961
rs7133699	12	66139696	A	G	-0.0142	0.0017	2.4e-16	0.217
rs11175915	12	66169943	G	C	0.0345	0.003	1.1e-30	0.06466
rs7961706	12	66241898	A	G	-0.028	0.0029	2.4e-22	0.06671
rs1038196	12	66343400	C	G	-0.0558	0.0014	0	0.5132
rs1871675	12	66411692	G	A	-0.0258	0.0015	8.1e-66	0.3672
rs1168754	12	66530799	G	C	0.0166	0.0016	1.6e-25	0.7317
rs7966561	12	66572429	G	A	0.0154	0.0015	2.6e-24	0.3542
rs7960957	12	68902752	T	C	-0.027	0.004	1.5e-11	0.03508
rs7295234	12	69811369	C	A	-0.0107	0.0015	4.9e-12	0.3041
rs10748128	12	69827658	T	G	0.0361	0.0015	1.7e-121	0.3446
rs10878992	12	69855200	A	G	-0.0202	0.0017	8.3e-33	0.2515
rs12813125	12	71123448	T	C	0.0147	0.0024	6.1e-10	0.1017
rs983168	12	71402356	T	C	0.0095	0.0016	4e-09	0.2791
rs2369463	12	77432523	C	T	-0.0218	0.0019	2.5e-29	0.1665
rs310796	12	77453226	T	G	0.0182	0.0015	3.4e-32	0.6791
rs12305743	12	77733994	T	A	-0.0109	0.0014	3.2e-14	0.5195
rs1913134	12	85755859	C	T	-0.0108	0.0019	5.6e-09	0.8147
rs10858975	12	90727429	T	A	-0.0177	0.0027	4.6e-11	0.08518
rs17714469	12	91495163	A	G	0.0187	0.0022	9.8e-17	0.1119
rs11107063	12	93920668	C	A	-0.0139	0.0018	6.3e-15	0.213
rs11107116	12	93978504	T	G	0.0522	0.0017	1.2e-202	0.2187
rs10859568	12	94130967	A	T	-0.0323	0.0014	8.6e-111	0.4348
rs4761530	12	94207294	G	A	-0.0177	0.0015	4.5e-34	0.4922
rs11107267	12	94308704	C	G	0.0195	0.002	2.1e-23	0.1617
rs7961023	12	94326674	C	G	-0.0179	0.0015	1.3e-34	0.3995
rs270877	12	94368227	C	T	-0.014	0.0018	1.3e-15	0.8921
rs12313403	12	96697601	G	T	0.0094	0.0015	4.4e-10	0.3531
rs3858660	12	97580415	C	T	-0.0132	0.0023	5.7e-09	0.1134
rs10860202	12	97792690	T	C	-0.0108	0.0015	1.1e-13	0.5223
rs7966207	12	102229631	C	T	-0.0205	0.0022	2.1e-20	0.1179
rs11111094	12	102328806	A	C	-0.0105	0.0014	2.8e-13	0.4702
rs2888604	12	102343853	T	C	0.0234	0.0014	9.2e-59	0.4591
rs17032220	12	102407746	C	T	-0.0482	0.0035	3.7e-43	0.0442
rs5742714	12	102789852	G	C	0.0287	0.0025	1.3e-30	0.1018
rs6222	12	102789901	A	G	0.0424	0.0048	1.8e-18	0.02128
rs17032823	12	102949631	C	T	-0.0907	0.0072	3.8e-36	0.01163
rs855206	12	102957819	C	A	-0.0253	0.0024	8.5e-26	0.8944
rs833718	12	103071086	A	G	-0.0215	0.0014	1e-50	0.4653
rs12830406	12	103127232	G	A	-0.0259	0.002	9.2e-37	0.1517
rs879433	12	103133675	C	T	-0.0175	0.0025	2.7e-12	0.1095
rs1718302	12	103272686	A	G	-0.021	0.002	3.2e-26	0.8389
rs2164747	12	104344836	G	A	0.0239	0.0023	2.7e-25	0.1098
rs12305866	12	104842117	T	C	-0.024	0.0032	8.8e-14	0.05373
rs7954946	12	105464036	T	C	0.0098	0.0014	8.1e-12	0.5699
rs11609996	12	106104403	G	A	0.0111	0.0016	1.9e-11	0.2512
rs1148413	12	106624275	C	T	0.0119	0.0015	2.3e-15	0.6101
rs2302737	12	108104407	T	C	0.011	0.0015	8.4e-14	0.3983
rs1541597	12	110044918	T	G	0.0144	0.0018	9.6e-16	0.2122
rs3184504	12	111884608	C	T	0.0087	0.0014	1.3e-09	0.5126
rs1061657	12	115108136	C	T	0.0147	0.0017	2e-17	0.267
rs780886	12	116200160	A	G	0.0201	0.0024	1.7e-17	0.8954
rs4767473	12	117365506	A	G	0.0246	0.0021	2.1e-30	0.8642
rs11065286	12	121271734	C	T	-0.0157	0.0014	6.5e-28	0.5649
rs11065387	12	121427653	C	G	-0.0421	0.0049	5.1e-18	0.02555
rs2596144	12	122297738	C	T	-0.0157	0.0021	7.9e-14	0.863
rs12812519	12	122487280	T	A	0.0178	0.0014	8e-35	0.4672
rs907482	12	122747023	G	A	0.0205	0.0015	1.2e-41	0.3344
rs907485	12	122765554	A	G	0.0225	0.003	5e-14	0.06262
rs6489159	12	123112806	A	G	0.0196	0.0016	5.3e-33	0.736
rs11830103	12	123823546	G	A	0.0356	0.0018	7.8e-89	0.2023
rs1027569	12	124643391	C	T	0.0096	0.0014	2.2e-11	0.541
rs1609725	12	124754676	C	T	-0.032	0.0029	6.5e-28	0.93458
rs904648	12	124774793	T	C	-0.0241	0.0019	1.4e-38	0.8111
rs1809889	12	124801226	C	T	-0.0304	0.0016	2.8e-78	0.7297
rs2229840	12	124826462	T	C	0.0303	0.002	6.5e-54	0.1538
rs7135151	12	125396055	G	T	0.0129	0.0018	1.2e-12	0.8044
rs12369173	12	125651697	C	T	-0.0088	0.0014	9e-10	0.4764
rs885389	12	131621762	G	A	-0.0121	0.0015	1.7e-15	0.6653
rs12423631	12	132606886	T	C	0.0185	0.002	6.6e-20	0.1514
rs7334222	13	21159558	A	G	-0.0134	0.0021	8.1e-11	0.7924
rs663599	13	21558454	G	T	0.0294	0.0023	1.1e-36	0.8832
rs4769541	13	27673331	A	G	0.0111	0.0019	5e-09	0.8232
rs9581881	13	28106637	C	T	0.0163	0.0021	4.2e-15	0.1476
rs2776959	13	30098622	T	C	-0.0153	0.0019	4.3e-15	0.8423
rs11618507	13	30172751	T	G	0.0178	0.0017	1.6e-24	0.2207
rs205004	13	32733179	A	T	0.0105	0.0015	8.3e-12	0.6471
rs17077179	13	32747654	A	C	0.0224	0.0024	5.8e-20	0.09588
rs1018800	13	33198176	T	A	0.0193	0.0015	4.4e-37	0.3614
rs9315339	13	35927765	A	G	0.0128	0.0021	4.4e-10	0.1455
rs9576006	13	36944732	A	G	-0.0121	0.0016	5.7e-14	0.2858
rs9576129	13	37455391	A	G	0.0122	0.0018	1.6e-11	0.2078
rs6563739	13	40239785	T	G	-0.0147	0.0015	6.7e-22	0.6663
rs2755237	13	41109429	C	A	-0.0209	0.0021	4e-24	0.1507
rs4941989	13	41299687	C	T	-0.0151	0.0016	1.1e-20	0.2964
rs2039134	13	41767338	G	A	-0.0126	0.002	5.5e-10	0.8435
rs12585865	13	42751707	C	T	-0.0137	0.0015	3.6e-20	0.3792
rs6561319	13	47112120	A	C	0.0157	0.0015	2.4e-25	0.6312
rs943280	13	49169022	C	G	0.0152	0.0016	1.2e-20	0.2693
rs1535468	13	50225830	A	G	-0.015	0.0018	1.6e-17	0.2252
rs9568298	13	50233692	G	A	0.0453	0.0027	2.7e-65	0.08986
rs2476391	13	50618504	C	T	-0.0347	0.003	3.8e-30	0.06116
rs1326121	13	50723787	A	G	-0.0521	0.0062	4.4e-17	0.01403
rs2066603	13	50734243	T	G	-0.0182	0.0015	2e-34	0.5094
rs1924370	13	50928427	A	G	0.0195	0.0015	3.9e-41	0.4814
rs3118906	13	51106788	A	G	-0.0534	0.0016	4.5e-239	0.2779
rs11841965	13	51116489	A	T	-0.0189	0.003	4.4e-10	0.0608
rs1239689	13	51163279	A	C	0.0102	0.0015	7.1e-12	0.5357
rs797515	13	51227415	A	G	-0.0318	0.0016	2.2e-83	0.2727
rs11841145	13	51306330	G	A	0.036	0.0027	3e-39	0.08185
rs7990306	13	51384010	T	C	0.0103	0.0015	2.4e-12	0.5702
rs17593235	13	51642595	A	G	0.0098	0.0015	2.7e-11	0.446
rs8000549	13	59077823	A	G	-0.009	0.0015	5.5e-10	0.4542
rs12872224	13	73178943	A	G	-0.0169	0.0029	1e-08	0.06297
rs7336104	13	73623088	T	C	-0.0148	0.0019	1.3e-14	0.1756
rs6562757	13	73862693	A	G	0.0144	0.0016	9.8e-20	0.303
rs9543657	13	75049695	T	C	-0.0087	0.0014	2.2e-09	0.4475
rs3818416	13	78474468	C	A	0.0161	0.0017	7e-21	0.7702
rs9574556	13	80646366	C	G	0.0186	0.0018	2.7e-25	0.2063
rs390195	13	80818416	T	C	-0.0118	0.0016	7.5e-14	0.3117
rs6563199	13	81550449	C	T	-0.0132	0.0015	1e-17	0.6496
rs7337175	13	85936251	A	G	0.0124	0.0015	2.9e-16	0.377
rs9523266	13	91836338	G	A	-0.0149	0.0019	1.4e-14	0.1749
rs7319045	13	92024574	G	A	-0.0266	0.0015	4.7e-71	0.6194
rs7338171	13	96810333	A	G	-0.0177	0.0021	2.8e-17	0.8603
rs12875139	13	99517922	G	C	0.0169	0.0017	1.1e-22	0.2281
rs9300607	13	101223459	C	A	-0.0114	0.0015	8.3e-15	0.4917
rs8922	13	101706193	C	A	-0.0122	0.0018	3e-12	0.2195
rs933089	13	102100039	G	A	0.009	0.0015	1.3e-09	0.4336
rs9549699	13	113878263	A	T	0.0123	0.0017	9.4e-13	0.2311
rs7991266	13	115042155	G	A	-0.0261	0.0017	2.5e-52	0.2277
rs1760940	14	20938251	C	A	-0.0103	0.0017	4e-09	0.2335
rs8019890	14	21538067	A	C	0.0195	0.0016	5e-35	0.5379
rs2319627	14	21565189	C	T	-0.0176	0.0019	4.7e-20	0.1702
rs8016099	14	21699069	C	A	0.01	0.0017	2.1e-09	0.2451
rs9322989	14	21976761	A	G	-0.0201	0.0021	1.9e-21	0.139
rs2295124	14	23755598	G	A	0.0219	0.0017	2e-39	0.7297
rs3210043	14	23779877	A	C	0.0311	0.0021	7.5e-52	0.1577
rs11621360	14	23911407	C	T	0.0138	0.0015	2.7e-19	0.6605
rs11848279	14	24848281	G	A	0.0284	0.0017	1.8e-60	0.2199
rs10129213	14	24856202	G	T	-0.0369	0.0023	6.7e-57	0.8904
rs12891613	14	24903964	C	T	-0.0191	0.0022	5.4e-18	0.8719
rs2045180	14	31078502	A	G	0.0109	0.0015	1.3e-12	0.3283
rs1956002	14	33410749	C	A	0.0123	0.0019	4.8e-11	0.1775
rs17114075	14	35842260	T	C	-0.0159	0.0017	2.8e-20	0.2463
rs10131337	14	37144516	T	C	0.0212	0.0017	2.2e-34	0.2371
rs1168538	14	38843356	T	C	-0.0089	0.0015	1.8e-09	0.4126
rs17780143	14	50901768	A	G	0.0223	0.0032	2.8e-12	0.0532
rs904061	14	52504624	C	T	-0.0117	0.0017	5.6e-12	0.7573
rs17706401	14	54086463	G	A	-0.0112	0.0018	2.8e-10	0.2169
rs7160860	14	54339493	C	T	0.017	0.0021	1.5e-16	0.8497
rs811133	14	54647436	C	T	0.0141	0.0018	2.6e-14	0.8056
rs11620822	14	55202495	G	C	0.019	0.0018	2.1e-26	0.216
rs4898853	14	55235605	A	C	0.016	0.0016	4.2e-24	0.3067
rs927381	14	55265180	T	C	0.0191	0.0015	9.7e-39	0.5535
rs12435643	14	56133054	G	C	0.0148	0.0016	1.2e-19	0.2722
rs7142227	14	56660107	G	C	-0.0104	0.0014	5.7e-13	0.4679
rs1057737	14	57860688	G	A	-0.0138	0.0023	3.2e-09	0.8918
rs4898972	14	59340346	G	A	-0.0125	0.0019	1e-10	0.1782
rs4901902	14	59617080	C	A	-0.016	0.0022	4e-13	0.1299
rs1253014	14	59717514	A	G	-0.0127	0.0014	1.4e-18	0.4379
rs4144153	14	60051619	C	G	-0.027	0.0036	3e-14	0.95837
rs11625266	14	60699368	T	C	0.0092	0.0015	1.5e-09	0.3522
rs17097336	14	60798753	C	T	0.0274	0.0018	1.4e-51	0.2019
rs2145540	14	60799834	T	C	0.0236	0.0026	4.4e-20	0.09442
rs2351175	14	61066730	T	C	-0.0365	0.0026	9.3e-44	0.9185
rs11624328	14	63837813	A	C	-0.0198	0.0028	3.2e-12	0.07454
rs8011038	14	65006760	T	A	-0.0109	0.0016	4.9e-12	0.6868
rs2296316	14	65520246	C	T	-0.0247	0.0015	5.5e-64	0.458
rs11623920	14	65819314	C	A	0.0104	0.0015	2.5e-12	0.591
rs2588808	14	68660181	G	A	0.0241	0.002	1.9e-33	0.839
rs3784122	14	68915533	C	T	0.0175	0.0022	8e-16	0.1262
rs2525503	14	69028603	G	A	-0.0088	0.0014	1.2e-09	0.5263
rs11629144	14	69131593	T	G	-0.0131	0.0017	3e-14	0.2312
rs17107592	14	70467365	T	A	0.0203	0.0018	3.5e-28	0.1963
rs4903104	14	73735366	T	C	-0.0194	0.0019	7.8e-24	0.1732
rs862052	14	74980816	C	T	0.0294	0.0015	5.7e-83	0.6518
rs10140101	14	75038689	C	T	-0.0191	0.0014	5.3e-40	0.5542
rs12147363	14	76161307	A	G	0.0284	0.0036	2.8e-15	0.04139
rs11466414	14	76447850	A	G	-0.0288	0.0029	1.8e-23	0.06384
rs7144011	14	79940383	T	G	0.011	0.0017	2.8e-10	0.2136
rs935728	14	80957923	T	C	0.0124	0.0016	1.4e-15	0.3317
rs11159707	14	85995799	C	G	-0.0098	0.0016	2.2e-09	0.728
rs1956412	14	89151797	C	T	-0.0379	0.0057	3.7e-11	0.01742
rs2401787	14	89502023	C	T	-0.0135	0.0018	1.2e-13	0.2024
rs3742652	14	92136126	G	C	-0.0157	0.0024	3.5e-11	0.1048
rs1548817	14	92332868	T	C	0.0244	0.0019	1.2e-36	0.1762
rs2430339	14	92335304	G	A	-0.0152	0.0021	9e-13	0.8549
rs7154514	14	92427199	A	T	-0.0281	0.0014	1.3e-83	0.4462
rs1043542	14	93407062	G	A	-0.0163	0.0016	6.7e-26	0.6149
rs7158343	14	94783153	G	C	0.0115	0.0017	1.1e-11	0.2423
rs4905179	14	94795492	G	A	0.0185	0.0018	3.2e-25	0.2076
rs7151526	14	94863636	A	C	0.0535	0.0036	2e-49	0.05092
rs1057035	14	95554142	C	T	0.0105	0.0015	4.8e-12	0.3639
rs17092197	14	95898607	G	A	-0.0115	0.0018	1.9e-10	0.2508
rs2273608	14	101198741	T	C	0.0247	0.0025	1.8e-22	0.09618
rs1190545	14	102904179	C	G	0.0226	0.0016	2.5e-43	0.7344
rs10459573	14	103925457	C	A	-0.0264	0.0015	4.2e-70	0.366
rs17617994	14	103959289	T	G	0.0309	0.0021	4.6e-47	0.1384
rs1130214	14	105259734	A	C	0.0142	0.0016	1.5e-18	0.271
rs10151805	14	105974781	C	T	0.0133	0.0017	2.7e-15	0.248
rs17117836	15	24175771	T	C	-0.0146	0.0024	9.8e-10	0.1027
rs17639328	15	38341249	T	C	0.0162	0.0024	6.6e-12	0.1161
rs16966213	15	38361447	T	C	0.0227	0.0029	6.8e-15	0.07226
rs16966465	15	38513730	G	C	0.016	0.0018	4.5e-19	0.2121
rs6495962	15	38652032	T	C	-0.016	0.0015	4.7e-26	0.6611
rs8023845	15	40414116	T	G	0.0118	0.0018	8.9e-11	0.2047
rs7182660	15	41338269	T	C	-0.0179	0.0024	1.9e-13	0.09507
rs7168307	15	41620534	G	A	-0.0203	0.0016	2.5e-35	0.2728
rs4924564	15	41909793	T	A	-0.0156	0.0015	3.4e-25	0.6517
rs10454692	15	42857055	C	T	-0.015	0.002	1.3e-13	0.1535
rs3803341	15	43237203	C	T	-0.0146	0.0022	3.5e-11	0.8828
rs1484194	15	46666190	G	A	0.0137	0.0019	4.8e-13	0.1934
rs8025708	15	47915304	C	T	0.0089	0.0015	4.7e-09	0.3517
rs12592845	15	48684958	T	C	-0.0346	0.0026	4.3e-41	0.09343
rs1018148	15	48903126	G	A	0.032	0.0024	2.1e-39	0.90242
rs11631351	15	50754779	G	C	0.0137	0.0019	1.3e-12	0.1676
rs12438343	15	51244417	C	G	0.0174	0.0014	1.2e-33	0.4626
rs16964211	15	51530495	A	G	-0.053	0.0034	2.4e-53	0.0494
rs767199	15	51540387	A	G	0.0164	0.0014	7e-30	0.5017
rs1004982	15	51613811	C	T	-0.0161	0.0015	3.3e-27	0.382
rs17704365	15	51642489	G	A	-0.0326	0.0035	3.3e-21	0.0487
rs8182039	15	53985450	C	A	-0.0102	0.0016	1.3e-10	0.294
rs6493824	15	56162609	C	T	0.0125	0.0018	1.1e-11	0.8017
rs3743266	15	60781513	C	T	-0.0139	0.0015	6.9e-20	0.3265
rs17270446	15	61073802	G	C	0.0107	0.0015	1.6e-12	0.3725
rs813017	15	61410095	G	C	-0.0175	0.0015	1.2e-30	0.3331
rs7178540	15	62380132	A	G	-0.0201	0.0014	1.5e-43	0.4338
rs1463805	15	63051591	A	T	0.0111	0.0016	2.4e-12	0.6974
rs11635675	15	63793238	G	T	0.0138	0.0015	1.9e-19	0.3535
rs6494509	15	65307463	C	T	-0.0088	0.0014	1.3e-09	0.4732
rs892650	15	65732056	T	C	0.0177	0.0018	9.3e-22	0.1869
rs4483802	15	66679819	C	G	-0.0165	0.0027	1.9e-09	0.07548
rs1866750	15	66907543	C	T	-0.0136	0.0018	8.7e-15	0.2245
rs11853853	15	67022470	G	T	-0.0199	0.0014	9.3e-43	0.54
rs11856909	15	67378033	G	A	0.0139	0.0015	4.1e-21	0.6008
rs12915039	15	67434348	C	A	-0.0148	0.0017	1.2e-17	0.2416
rs7183244	15	67461311	C	T	-0.0172	0.0015	2.1e-31	0.6
rs6494638	15	67530035	A	T	0.0087	0.0014	1.7e-09	0.5125
rs16953685	15	70034088	C	A	-0.0445	0.0024	1.2e-77	0.09577
rs88505	15	70127589	A	G	0.0116	0.002	6.1e-09	0.841
rs975210	15	70364352	A	G	0.0313	0.0019	2.3e-61	0.1748
rs12917463	15	70775090	C	T	-0.0138	0.0018	6.4e-14	0.2023
rs4777409	15	71836424	T	G	0.0086	0.0015	3.7e-09	0.5079
rs17737742	15	72022755	T	C	0.0105	0.0018	9.4e-09	0.2004
rs11633167	15	72179178	A	C	-0.0194	0.0016	3.4e-33	0.7339
rs9672916	15	72600427	T	C	0.0572	0.0048	3.5e-32	0.02572
rs4461027	15	74211548	T	C	0.0299	0.0015	1.7e-91	0.5833
rs5742914	15	74286929	T	C	-0.0486	0.0022	1.3e-103	0.1355
rs5742915	15	74336633	C	T	0.0326	0.0015	1.1e-110	0.4483
rs12443108	15	74895827	G	A	-0.0338	0.0039	9.4e-18	0.03859
rs11636199	15	75825337	G	A	0.0248	0.0017	2e-50	0.2482
rs4886755	15	76298132	G	A	0.0086	0.0014	1.6e-09	0.5048
rs12900395	15	77310345	G	C	-0.0152	0.0015	3.8e-25	0.4926
rs9806416	15	77327571	C	T	-0.0163	0.0015	3.4e-26	0.6675
rs17472200	15	77783812	G	C	-0.0181	0.0016	1.3e-29	0.2817
rs931963	15	81476701	T	C	-0.0165	0.0022	7.2e-14	0.1283
rs4778639	15	81600451	G	T	0.0238	0.0025	7.4e-21	0.07823
rs12899457	15	81819588	G	T	0.0193	0.0016	1.8e-32	0.7026
rs17259508	15	82247261	C	A	-0.0181	0.002	2.7e-20	0.1683
rs2174110	15	82420743	G	A	0.0114	0.0018	3.2e-10	0.7978
rs17158688	15	84365756	A	G	0.0174	0.0022	1.2e-15	0.1181
rs1019668	15	84381209	T	G	0.016	0.0014	5.8e-29	0.5137
rs1526080	15	84589920	A	G	0.0496	0.0014	1.3e-262	0.5226
rs2011013	15	84625766	T	A	-0.0287	0.0016	2.2e-69	0.2826
rs1567085	15	84758698	G	A	-0.0322	0.0036	4e-19	0.9368
rs1809033	15	85123543	G	T	0.023	0.0021	3.6e-28	0.8444
rs3748374	15	85184243	G	A	-0.0247	0.002	4.5e-36	0.1629
rs8039472	15	85361644	G	A	-0.0153	0.0014	1.5e-26	0.516
rs17611075	15	85568939	T	A	-0.0265	0.0023	2.4e-30	0.1105
rs10520597	15	86170255	A	G	-0.0198	0.0015	5.4e-38	0.323
rs4534816	15	89265319	A	G	0.0163	0.002	7.2e-16	0.1514
rs11633371	15	89356832	T	G	0.0321	0.0014	1.1e-108	0.4828
rs8033375	15	89361859	C	T	0.0267	0.0021	1.3e-35	0.1396
rs2280470	15	89395626	G	A	-0.0405	0.0015	6.3e-154	0.6684
rs9630453	15	89403922	G	A	-0.0386	0.0026	7.8e-49	0.07875
rs3817428	15	89415247	G	C	-0.0389	0.0016	7.8e-125	0.2703
rs4534818	15	89502228	G	A	-0.0143	0.0016	2e-18	0.3275
rs4473163	15	90112481	C	T	-0.0145	0.0015	1.5e-21	0.6078
rs6496620	15	90617539	T	C	-0.013	0.0016	3.6e-15	0.2553
rs12708583	15	91050271	C	T	-0.0134	0.0014	2.2e-20	0.541
rs11073953	15	91353584	T	C	0.0117	0.0015	4e-14	0.3418
rs4702	15	91426560	A	G	-0.011	0.0015	1e-13	0.5531
rs2304655	15	93435225	T	C	-0.0103	0.0015	4.1e-12	0.5645
rs4777828	15	93840558	G	A	0.0118	0.0015	1.9e-15	0.6132
rs10162848	15	94026179	A	G	-0.0118	0.0016	7.8e-14	0.3047
rs7181724	15	94551607	G	A	0.0185	0.0015	1.3e-34	0.4331
rs12912439	15	95828705	T	C	0.0107	0.0016	5.3e-11	0.2899
rs11634106	15	99104826	T	C	0.0178	0.0021	4.6e-17	0.158
rs4966005	15	99176197	C	G	-0.0233	0.0033	1.2e-12	0.05221
rs2871865	15	99194896	G	C	-0.0585	0.0023	4.6e-144	0.1138
rs8028620	15	99202875	T	C	-0.0183	0.0014	1.2e-36	0.5156
rs2684777	15	99396694	C	T	0.0196	0.0018	3.3e-28	0.2192
rs8034284	15	99496248	T	C	0.014	0.0014	4.6e-22	0.4725
rs2573652	15	100514614	C	T	0.022	0.0015	9.3e-47	0.6617
rs1351438	15	100601469	C	A	-0.0155	0.0018	1.5e-17	0.8002
rs4246302	15	100687967	G	A	0.0239	0.0016	1.1e-51	0.3051
rs4482264	15	100697968	C	T	0.0218	0.0015	2.9e-47	0.3554
rs6598308	15	100700520	T	C	-0.0138	0.0016	4.7e-18	0.6552
rs4567683	15	100778837	G	A	-0.035	0.0016	2.3e-104	0.7311
rs7496668	15	100821576	A	G	-0.0228	0.0016	4.7e-48	0.3402
rs11247253	15	101562793	A	G	0.0212	0.0021	1.7e-24	0.8523
rs17744500	15	101599246	C	T	0.0148	0.0014	7.5e-25	0.5261
rs7170986	15	101632867	A	G	-0.0158	0.0017	1.8e-20	0.2312
rs897486	15	101652830	T	C	-0.0101	0.0015	3.7e-11	0.408
rs8042424	15	101762539	T	C	-0.0252	0.0017	7e-49	0.2494
rs11858490	15	102007443	G	T	0.0179	0.0019	9.9e-21	0.8376
rs568165	15	102190091	C	T	-0.0088	0.0014	1.3e-09	0.4547
rs2301522	16	359953	G	A	-0.0125	0.0015	7.1e-16	0.6563
rs7204088	16	661142	C	T	0.0225	0.0017	4.5e-38	0.2133
rs5015439	16	987358	C	T	0.0193	0.0015	5.9e-38	0.3792
rs213658	16	1114258	G	A	-0.0146	0.0017	2.9e-17	0.2285
rs13336428	16	1532463	A	G	-0.011	0.0015	1.7e-13	0.409
rs26849	16	2263146	G	A	0.0221	0.0014	2e-52	0.5243
rs2238464	16	2332577	T	C	0.0151	0.0015	1e-22	0.3188
rs4786283	16	2494164	T	C	0.0177	0.0015	1e-30	0.6667
rs2238385	16	3199118	T	C	0.011	0.0015	8.9e-14	0.4145
rs2531992	16	4021734	G	A	0.0262	0.002	3e-38	0.8496
rs3848370	16	4360314	C	G	0.018	0.0018	7.5e-24	0.2243
rs841217	16	4746392	C	T	-0.0161	0.0015	3.6e-28	0.5469
rs2343573	16	6173186	G	C	0.0086	0.0014	2.7e-09	0.4857
rs166232	16	9035384	C	T	-0.015	0.0016	7.3e-20	0.713
rs12925781	16	9216914	T	C	0.0127	0.0016	1e-14	0.2775
rs2719655	16	10756247	T	C	0.0113	0.0015	1.1e-13	0.3514
rs8051349	16	12105523	A	T	0.0095	0.0015	1.4e-10	0.6038
rs12598821	16	12894856	C	T	-0.0132	0.0019	7.8e-12	0.1703
rs246185	16	14395432	C	T	0.0274	0.0016	1.8e-66	0.323
rs17201300	16	14665344	G	A	-0.0104	0.0017	1.2e-09	0.2439
rs1741	16	15130351	C	G	-0.0162	0.0016	3.1e-24	0.2978
rs1051547	16	19279380	C	T	-0.0114	0.0015	7.4e-15	0.5594
rs3829539	16	19722366	C	T	0.0121	0.0019	3.5e-10	0.1773
rs11643502	16	20712538	A	G	-0.0186	0.0021	2.1e-18	0.1355
rs7195386	16	24578458	C	T	0.0107	0.0014	1e-13	0.4986
rs2343354	16	24728783	C	T	0.0142	0.0015	4e-20	0.3168
rs2880663	16	24777746	T	G	-0.0186	0.0021	1.5e-18	0.139
rs4787489	16	29995880	A	G	0.0189	0.0014	4.1e-39	0.4516
rs889555	16	31122571	T	C	0.0111	0.0016	7.9e-12	0.2844
rs16947741	16	49671218	T	C	0.0312	0.0047	3.3e-11	0.03011
rs933561	16	49874676	G	A	-0.0136	0.0015	3e-19	0.3382
rs3859117	16	50252202	G	A	-0.0113	0.0017	4.6e-11	0.7623
rs10521261	16	52300255	G	T	-0.0117	0.0018	1.5e-10	0.2042
rs2388011	16	53213419	G	A	-0.0109	0.0014	5.1e-14	0.4481
rs8058684	16	53515118	A	G	0.0265	0.0016	6.4e-64	0.3113
rs8059888	16	55073161	T	C	0.0106	0.0014	2.8e-13	0.4831
rs3868143	16	67328453	C	T	-0.0349	0.0027	4.7e-37	0.07589
rs8061122	16	68383936	G	A	-0.0303	0.0035	2.8e-18	0.04859
rs2288039	16	69188112	G	A	-0.0164	0.0016	9.5e-25	0.2829
rs3790086	16	69887707	G	C	-0.024	0.0014	7.8e-62	0.4429
rs3931036	16	70548297	A	G	-0.0299	0.0029	2.6e-25	0.93428
rs4788811	16	71625209	G	A	-0.0204	0.0021	9.1e-22	0.1297
rs979790	16	71665985	T	A	-0.0145	0.0019	4.3e-14	0.8293
rs8044476	16	72800567	G	A	-0.0129	0.002	2.7e-10	0.1373
rs9940321	16	73073808	A	G	0.0096	0.0016	9.2e-10	0.3361
rs739414	16	73097956	T	C	-0.0126	0.0017	1.6e-13	0.7296
rs16972457	16	73784722	A	G	-0.0159	0.0015	7.9e-25	0.3499
rs328392	16	73837290	T	C	-0.0146	0.0016	2e-20	0.3123
rs12930876	16	75204325	T	C	-0.0167	0.0016	1.2e-25	0.2955
rs3863445	16	75371744	G	C	0.0142	0.0015	6.9e-22	0.5827
rs2707612	16	78048960	G	A	-0.0134	0.0015	3.7e-19	0.3719
rs1424113	16	79172065	G	A	0.0148	0.0021	3.4e-12	0.1411
rs4545829	16	80005642	A	G	0.0085	0.0015	8e-09	0.5658
rs9931605	16	81579491	C	T	0.0206	0.0019	2.6e-26	0.18
rs2966116	16	81599367	A	G	0.0166	0.002	6.3e-17	0.8463
rs753108	16	81728981	G	A	-0.0111	0.0017	4.7e-11	0.2618
rs7192444	16	82180338	C	G	-0.0221	0.0017	4.1e-37	0.7801
rs4782865	16	83983071	T	C	-0.0111	0.0015	8.7e-14	0.6036
rs7498516	16	84774452	T	C	0.0203	0.0018	4e-30	0.2161
rs7204018	16	84861734	G	A	-0.0144	0.0018	1.8e-15	0.7585
rs2646126	16	84888597	G	C	0.0125	0.0016	7.2e-15	0.699
rs4303473	16	84901475	C	G	0.0156	0.0015	1.4e-24	0.3897
rs9941239	16	84987947	G	A	-0.0226	0.0017	1.7e-39	0.7483
rs7197027	16	85192955	C	T	0.01	0.0015	1.5e-11	0.5259
rs12923579	16	86376214	G	A	0.0191	0.0029	6.7e-11	0.07133
rs8054549	16	86417234	A	C	-0.0134	0.0015	9.2e-20	0.4388
rs1169644	16	86537032	A	G	-0.0105	0.0018	3e-09	0.7692
rs7188801	16	86707769	A	G	-0.017	0.002	1.6e-17	0.165
rs4843568	16	87247885	A	G	0.0225	0.0033	9e-12	0.9482
rs17770752	16	87300960	C	T	0.0151	0.0018	2.7e-16	0.1986
rs11648894	16	88766359	T	C	-0.0171	0.0016	8.1e-27	0.324
rs2968482	16	88844433	C	T	-0.0187	0.0016	6.7e-31	0.3071
rs2056309	16	89607414	A	G	-0.0107	0.0015	5e-13	0.4211
rs1126464	16	89704365	C	G	0.0207	0.0018	4.8e-29	0.2288
rs2740351	17	643426	A	G	-0.0103	0.0014	7.5e-13	0.5479
rs7221974	17	1630584	G	A	-0.0176	0.0016	1.5e-26	0.2697
rs12450371	17	1667674	T	C	0.0165	0.0015	6.3e-27	0.3485
rs216175	17	2167690	C	A	-0.0125	0.0019	8.6e-11	0.1687
rs17822257	17	2886091	A	C	-0.0134	0.0017	4.7e-15	0.2388
rs7225453	17	3960620	C	T	0.0127	0.0018	4.6e-12	0.1897
rs2727062	17	3982348	T	A	0.0191	0.0029	6.7e-11	0.93487
rs2240276	17	6546921	G	C	-0.0097	0.0015	6e-11	0.621
rs9217	17	7363088	C	T	0.0321	0.0015	1.3e-102	0.3562
rs1642763	17	7557419	G	A	-0.0208	0.0017	1.1e-34	0.7875
rs4130668	17	7739664	C	T	0.0137	0.0018	9.8e-15	0.7819
rs8067165	17	8031936	G	C	0.0203	0.0015	1.3e-40	0.6048
rs17743570	17	9150245	T	G	0.0129	0.0019	4.1e-11	0.1672
rs7211610	17	9159088	G	T	-0.0103	0.0016	5.1e-11	0.3051
rs8069300	17	11984232	C	G	-0.0096	0.0014	2.8e-11	0.5233
rs4924755	17	17397131	C	G	0.0098	0.0016	2.5e-09	0.7344
rs4646365	17	17467783	T	C	-0.0106	0.0014	1.7e-13	0.519
rs7213608	17	21279289	T	C	0.0281	0.0016	2.1e-72	0.6786
rs7207347	17	25583652	T	C	0.011	0.0014	1.9e-14	0.4578
rs1023682	17	27114600	A	G	0.0183	0.0022	6.8e-17	0.8772
rs3110496	17	27917771	G	A	0.0193	0.0015	5.7e-36	0.677
rs11654523	17	27957545	C	T	-0.035	0.0032	3.6e-28	0.0718
rs4350617	17	28423088	A	G	0.0118	0.0014	2.4e-16	0.4599
rs8081187	17	29016360	A	G	-0.0562	0.0026	1.4e-100	0.08536
rs3760318	17	29247715	A	G	-0.0447	0.0015	5.8e-200	0.3813
rs178886	17	29794470	G	A	-0.0185	0.0015	5.6e-33	0.6722
rs8070554	17	30216868	T	A	-0.0238	0.0019	5.8e-37	0.8198
rs2338115	17	36929578	T	C	0.0237	0.0014	7.2e-61	0.5429
rs584828	17	38599230	T	C	-0.0253	0.0015	2e-66	0.3894
rs4792953	17	40873303	C	T	0.0175	0.0015	2e-32	0.5999
rs2741856	17	41826839	C	G	0.0299	0.0027	2.4e-29	0.0815
rs16970956	17	42808491	A	G	0.022	0.0018	3.8e-33	0.1843
rs17683692	17	42884957	T	A	0.0151	0.0019	2.3e-15	0.1748
rs916661	17	43158902	A	G	0.019	0.0017	2.5e-28	0.2236
rs16939864	17	43186557	A	G	0.021	0.0034	8.1e-10	0.04859
rs4986172	17	43216281	T	C	-0.0306	0.0015	3e-89	0.3457
rs17689882	17	43906828	A	G	-0.0174	0.0017	7.9e-24	0.2192
rs17698176	17	44819595	G	T	0.0173	0.0018	2.2e-21	0.2105
rs199500	17	44863413	C	T	0.0116	0.0017	6.2e-12	0.7568
rs4968280	17	44930363	C	T	0.0186	0.002	7.2e-20	0.1446
rs7206971	17	45425115	A	G	-0.0164	0.0014	2.7e-30	0.4882
rs11654010	17	45960865	C	T	0.0111	0.0015	2.8e-13	0.342
rs11650043	17	46027852	A	G	0.0254	0.0028	3.1e-19	0.06805
rs8073371	17	46096276	T	C	-0.0216	0.0017	1.3e-35	0.2092
rs6504389	17	46643364	G	C	-0.0122	0.002	1e-09	0.843
rs2280351	17	46830299	A	G	-0.0123	0.0016	1.4e-14	0.6637
rs563916	17	46930907	A	G	-0.019	0.0023	2.4e-16	0.1067
rs3848460	17	47047114	G	A	0.0285	0.0014	7.6e-87	0.4355
rs2969	17	47128247	T	C	-0.0233	0.0017	1.6e-44	0.2577
rs12940887	17	47402807	T	C	-0.0207	0.0015	5.1e-44	0.3778
rs2584681	17	47529746	G	A	-0.0202	0.0017	9.9e-32	0.7478
rs4605213	17	49244747	C	G	0.0131	0.0015	4e-18	0.3379
rs2787508	17	53187496	T	C	0.0112	0.0017	3.6e-11	0.3003
rs741128	17	54259113	A	G	-0.0127	0.0014	1.6e-18	0.5051
rs1372854	17	54575131	G	A	0.0102	0.0017	1.5e-09	0.7582
rs12450049	17	54596226	A	G	-0.0098	0.0015	1.8e-10	0.6546
rs4794649	17	54695080	A	T	0.0352	0.0032	9.6e-28	0.94925
rs227723	17	54778904	T	C	0.0262	0.0016	4e-63	0.3072
rs1467246	17	54845117	T	C	-0.0284	0.0014	3.6e-87	0.489
rs740605	17	56604811	T	C	0.0119	0.0015	3e-15	0.4
rs757608	17	59497277	G	A	-0.0471	0.0015	2.9e-209	0.6623
rs1069	17	59574598	T	C	0.04	0.0051	3.3e-15	0.02532
rs2079796	17	59608726	C	G	0.0213	0.0015	3.5e-45	0.3792
rs4968575	17	59667116	G	C	-0.0144	0.0015	6e-23	0.5659
rs12450995	17	60058418	T	C	0.0107	0.0017	8.3e-10	0.2183
rs1476812	17	60919476	T	C	-0.0098	0.0015	1.5e-10	0.3707
rs12940055	17	61722142	T	C	-0.0343	0.0023	9.6e-51	0.1135
rs9893518	17	62006997	C	T	0.0486	0.0016	1.6e-191	0.262
rs2532111	17	62017421	G	A	0.0432	0.0016	2.5e-165	0.6503
rs4968679	17	62046741	T	C	-0.0151	0.0014	2.4e-25	0.4918
rs2240308	17	63554591	A	G	0.0185	0.0015	1e-35	0.5254
rs757558	17	63561592	T	G	-0.0353	0.0021	1.7e-62	0.1575
rs1833348	17	63774619	G	T	-0.01	0.0014	4.4e-12	0.4371
rs4577128	17	64308473	C	T	0.017	0.0014	1.2e-31	0.5764
rs4790981	17	65921834	G	A	0.0177	0.0018	1.7e-22	0.2041
rs965991	17	66284635	G	T	0.0185	0.0015	2e-34	0.3664
rs817543	17	67415277	G	A	-0.0112	0.0014	8e-15	0.5029
rs2715819	17	67493694	T	C	0.0136	0.0015	5.4e-20	0.4188
rs2072075	17	67539571	T	C	0.0126	0.002	5e-10	0.1474
rs972846	17	67869502	G	A	0.0192	0.002	8.3e-22	0.1482
rs11867479	17	68090207	T	C	0.0244	0.0015	3e-58	0.3669
rs4968799	17	68158831	T	A	-0.0277	0.0023	2.5e-33	0.1098
rs236595	17	68207828	G	A	-0.0109	0.0014	5.3e-14	0.4747
rs1486296	17	68683408	T	C	-0.0111	0.0015	7.6e-13	0.3228
rs7214479	17	69190949	C	T	0.0096	0.0014	3e-11	0.5628
rs7223448	17	69311953	C	T	0.0107	0.0015	1.4e-12	0.6561
rs7211642	17	69932912	C	T	0.0201	0.0016	7.9e-35	0.2804
rs9890869	17	69983537	C	T	-0.0103	0.0014	7.9e-13	0.465
rs17767918	17	70043343	G	C	0.0127	0.0016	1.4e-15	0.2964
rs9901434	17	73388770	G	A	0.023	0.0019	1.3e-32	0.8274
rs417734	17	75388004	A	G	0.0129	0.0017	1.9e-13	0.2157
rs9909570	17	76158527	A	G	0.0116	0.0015	3e-15	0.563
rs7219215	17	76395169	C	T	-0.0177	0.002	4.8e-18	0.1461
rs1044486	17	76792179	A	G	-0.0149	0.0014	6.1e-25	0.5382
rs8066695	17	76913843	C	T	-0.0097	0.0015	2.8e-11	0.4635
rs4076427	17	79087537	C	G	-0.016	0.0015	7.8e-26	0.3962
rs11150785	17	79397678	T	C	0.0144	0.0018	5.5e-15	0.2167
rs9944398	17	80177439	G	A	-0.0135	0.0015	1.1e-18	0.6766
rs12453001	17	80535141	A	T	-0.0141	0.0015	4.5e-21	0.6297
rs2279064	17	80878263	C	G	0.0124	0.0021	5.5e-09	0.1278
rs1078334	17	80884247	C	T	0.0088	0.0015	7.2e-09	0.3479
rs4798177	18	429054	A	T	0.0104	0.0016	9.5e-11	0.304
rs1561819	18	2712629	G	A	-0.0146	0.0014	6.6e-24	0.508
rs12607903	18	3817134	T	C	-0.0105	0.0016	1.1e-10	0.7141
rs10163862	18	5184449	T	C	-0.011	0.0015	7.3e-14	0.4423
rs3974759	18	11979294	A	T	-0.0119	0.0016	3.7e-13	0.2779
rs1786263	18	13116432	T	G	-0.015	0.0015	3.5e-24	0.6111
rs1785113	18	13483636	A	G	0.01	0.0016	1.5e-10	0.659
rs4369779	18	20735408	C	T	0.0667	0.0018	9.59999999999999e-310	0.794
rs4519409	18	22722077	C	A	0.0134	0.0015	1e-18	0.65
rs4133168	18	22812508	T	C	-0.0154	0.0016	9.4e-23	0.3047
rs2000669	18	29748463	T	C	0.0137	0.0019	2.9e-13	0.18
rs9949076	18	33024366	T	C	0.0161	0.0016	6.2e-24	0.3218
rs12457358	18	41459423	A	G	0.012	0.0015	4e-15	0.3359
rs675806	18	41753928	C	A	0.0127	0.0015	1.5e-16	0.6513
rs1512235	18	44781569	G	A	0.0134	0.0015	8e-20	0.5807
rs12607339	18	45887328	A	T	0.016	0.0015	6.7e-25	0.3296
rs10775487	18	46247143	G	T	-0.011	0.0016	3.4e-12	0.3152
rs16949934	18	46277226	A	G	-0.0263	0.0026	1.7e-23	0.08185
rs3764482	18	46468946	A	G	-0.0177	0.0019	1.5e-20	0.1906
rs3736242	18	46474746	T	C	-0.0154	0.0018	3.2e-18	0.2289
rs13380996	18	46585187	C	T	-0.0525	0.0033	2e-56	0.05309
rs11664336	18	46604851	T	A	0.0361	0.0015	8.6e-134	0.4339
rs7505245	18	46939616	C	T	0.0227	0.0027	1.4e-16	0.92142
rs10853631	18	50936780	A	G	0.0103	0.0014	1.2e-12	0.5556
rs11152363	18	53057188	A	G	0.0155	0.0019	2.2e-16	0.1909
rs17596995	18	53166594	A	G	-0.017	0.0018	6.7e-21	0.2015
rs9636077	18	54004926	C	A	0.009	0.0014	5.2e-10	0.4701
rs11662962	18	57052843	A	G	0.0148	0.0021	6.7e-12	0.1337
rs6567160	18	57829135	C	T	0.0297	0.0017	6.5e-67	0.2298
rs8088885	18	72178410	T	C	-0.0137	0.0022	6.6e-10	0.8707
rs8097893	18	74983055	G	A	-0.0356	0.0035	9.2e-24	0.04478
rs9952407	18	76848599	C	T	-0.0112	0.0018	1.2e-09	0.1916
rs8090312	18	77225154	G	A	-0.0218	0.0016	1.2e-42	0.3082
rs12982744	19	2177193	G	C	0.0351	0.0015	4.6e-124	0.3929
rs4806862	19	2523781	T	G	0.0129	0.0016	2.3e-16	0.3289
rs4807470	19	3443470	T	A	0.0245	0.0015	3.4e-57	0.3603
rs12462204	19	4772763	C	G	-0.0162	0.0022	5.6e-14	0.1317
rs2123731	19	4929473	G	A	-0.0258	0.0016	2.7e-55	0.2696
rs891088	19	7184762	G	A	0.0247	0.0016	6.7e-51	0.2632
rs881759	19	7228346	T	C	-0.0229	0.0018	6e-36	0.1745
rs12977189	19	8060702	T	C	0.0203	0.0031	3.6e-11	0.07215
rs4804311	19	8615589	G	A	-0.0301	0.0027	3.7e-29	0.08706
rs4072910	19	8644031	C	G	-0.0293	0.0015	2.6e-83	0.4621
rs1473280	19	8789091	C	G	-0.0142	0.002	2.5e-12	0.1591
rs10418707	19	10256217	A	G	0.0383	0.0029	1.2e-38	0.06665
rs6511689	19	10321089	C	T	-0.0172	0.0016	3.4e-27	0.3082
rs17000211	19	10369086	T	C	-0.0209	0.0018	2.1e-30	0.2038
rs1560711	19	10742287	T	C	-0.0263	0.0017	1.9e-51	0.7847
rs17678136	19	11112441	C	T	-0.0299	0.003	1.2e-23	0.06542
rs7188	19	11275139	C	A	-0.021	0.0016	3.9e-40	0.3321
rs1561408	19	12175383	T	C	0.0377	0.0027	2.9e-43	0.07367
rs11666603	19	12496934	C	T	0.0162	0.0018	7.7e-20	0.7634
rs1042164	19	13264398	T	C	-0.0183	0.0019	1.6e-21	0.1825
rs12463215	19	14274633	C	G	0.0161	0.0023	3.5e-12	0.1233
rs12973410	19	16425013	A	G	-0.0162	0.0024	2.1e-11	0.1134
rs12462428	19	16694610	C	T	-0.0136	0.0018	1.1e-13	0.1977
rs1457090	19	17068621	G	C	-0.0143	0.0017	2.7e-16	0.2274
rs2279008	19	17283303	C	T	-0.0245	0.0017	1.1e-47	0.2539
rs2303745	19	17420289	T	G	-0.0118	0.002	2.1e-09	0.8347
rs7259703	19	17462792	A	G	0.0327	0.0054	1.3e-09	0.02216
rs10415893	19	17512412	A	G	-0.0233	0.0023	2.8e-24	0.1285
rs875396	19	18611147	G	A	-0.0166	0.0015	4.6e-28	0.3449
rs7252888	19	19628037	A	G	-0.0266	0.0019	1.8e-45	0.1818
rs8103992	19	19665643	C	A	-0.0264	0.0018	8.3e-48	0.7968
rs10405295	19	22608556	C	T	0.0088	0.0014	1.5e-09	0.4595
rs16963431	19	30344536	T	C	0.0123	0.0017	1.7e-13	0.2642
rs8101081	19	31049031	T	A	0.0222	0.0019	2.7e-30	0.1694
rs7253538	19	32834547	A	G	0.0158	0.0021	5e-14	0.1437
rs2305746	19	35556300	G	A	-0.022	0.0029	4.4e-14	0.9337
rs2853336	19	35746799	A	G	0.0105	0.0015	5.3e-13	0.5434
rs2280743	19	36225999	C	T	0.016	0.0017	8.4e-21	0.2319
rs11879644	19	37626176	G	C	-0.0182	0.0014	1.6e-36	0.5182
rs4801967	19	39428696	T	C	-0.0114	0.0018	2.3e-10	0.2833
[truncated: 132 more rows]

## Sheet: BMI
GWA SNPs used to build the genetic score for body mass index (A: reference allele)
snp	chr	pos	A	B	beta	se	pval	freq
rs12044597	1	1708801	G	A	0.0143	0.0016	1.7e-18	0.5029
rs7535528	1	2444414	A	G	-0.0152	0.0018	1.4e-16	0.3741
rs6577584	1	6715390	G	T	0.0131	0.0018	3.7e-13	0.3463
rs7556169	1	8741401	G	A	0.0103	0.0018	5.4e-09	0.6143
rs10779751	1	11284336	G	A	-0.0139	0.0018	2.5e-14	0.7256
rs761423	1	17301672	C	T	-0.0113	0.0017	5.5e-11	0.45
rs967605	1	23399932	T	C	-0.0192	0.0023	1.7e-16	0.8334
rs785278	1	33307987	A	T	-0.0159	0.0023	2.8e-12	0.1771
rs4653017	1	33776728	T	C	0.0122	0.0018	4.5e-11	0.6818
rs9426003	1	34602870	A	G	-0.0116	0.0019	1.4e-09	0.2952
rs11583122	1	38053458	T	C	0.0182	0.003	7.4e-10	0.07905
rs2282231	1	39569571	T	C	0.0165	0.0021	4.8e-15	0.2249
rs2275426	1	46487552	A	G	0.0104	0.0016	2e-10	0.4338
rs6700838	1	47700027	T	C	-0.017	0.0017	2.5e-22	0.5959
rs7531656	1	49828663	G	A	-0.0195	0.0017	7.4e-29	0.6754
rs2356865	1	50836334	T	C	-0.0114	0.0019	1.6e-09	0.295
rs2481665	1	62594677	C	T	-0.0161	0.0016	7.2e-23	0.4408
rs11208662	1	65987164	C	G	0.0209	0.0031	2e-11	0.0884
rs7531118	1	72837239	C	T	0.0256	0.0016	3.6e-54	0.5396
rs2590942	1	72885281	G	T	-0.0293	0.002	1.2e-46	0.1835
rs12042908	1	74997762	G	A	-0.0184	0.0016	1.4e-29	0.5638
rs12035349	1	77557339	G	A	0.0188	0.0026	1.1e-12	0.1295
rs17391694	1	78623626	T	C	0.0317	0.0025	7.5e-38	0.1189
rs2154297	1	80791708	C	T	0.0115	0.0019	1.2e-09	0.2879
rs284227	1	82379446	T	C	-0.0147	0.0019	3.5e-15	0.7448
rs6690764	1	92976590	A	G	-0.0154	0.0022	6.3e-12	0.7916
rs1973993	1	96943994	C	T	0.0208	0.0017	4.7e-33	0.5904
rs2030342	1	97388226	T	C	0.0143	0.0017	1.9e-16	0.5749
rs4372296	1	98320492	A	C	-0.0133	0.002	7.6e-11	0.7714
rs1730859	1	107617707	A	G	-0.0118	0.0017	1.1e-11	0.6584
rs12035149	1	107885018	G	C	0.0146	0.0021	3.9e-12	0.223
rs17531363	1	107977075	C	A	-0.0133	0.0019	2e-12	0.3033
rs7550711	1	110082886	T	C	0.0649	0.005	3.2e-38	0.03058
rs12033257	1	112318484	G	A	-0.0146	0.0018	2.4e-15	0.3835
rs12731372	1	118852975	T	C	0.0116	0.0019	1.2e-09	0.2322
rs10923724	1	119546842	T	C	-0.0118	0.0016	6.4e-13	0.5725
rs6587552	1	151018861	G	A	-0.0173	0.002	1.6e-17	0.7591
rs905938	1	154991389	C	T	0.0149	0.0019	1.2e-15	0.2675
rs11577179	1	155983710	G	A	0.0108	0.0017	1.5e-10	0.6279
rs10733051	1	167280354	G	A	-0.0097	0.0016	2.9e-09	0.4802
rs12564992	1	174478100	G	A	0.0196	0.0026	5.3e-14	0.1144
rs6700816	1	174883994	T	A	-0.0345	0.0051	8.9e-12	0.03186
rs543874	1	177889480	G	A	0.0475	0.002	1.2e-122	0.1952
rs10920678	1	190239907	G	A	-0.0155	0.0016	1.5e-21	0.5709
rs12041258	1	195047936	C	T	-0.0146	0.002	9.5e-13	0.2287
rs10754210	1	197012111	A	G	-0.0123	0.0018	3.2e-11	0.3107
rs2820311	1	201841476	G	A	0.0235	0.0018	4.1e-38	0.3369
rs9077	1	202116238	A	G	-0.0138	0.0019	3.5e-13	0.33
rs823074	1	205774839	C	T	-0.0112	0.0017	1.6e-10	0.4116
rs17014375	1	209543560	G	T	0.0172	0.0025	1.1e-11	0.1348
rs11118308	1	219633869	G	A	-0.0101	0.0016	4.8e-10	0.4703
rs10915840	1	225668524	A	G	-0.0118	0.0019	1.3e-09	0.283
rs2491864	1	242986063	A	G	0.0137	0.0021	7.3e-11	0.215
rs12042959	1	243533273	G	A	-0.0144	0.0024	3.4e-09	0.1505
rs3753549	1	243722892	C	T	0.0203	0.0025	1.7e-15	0.1437
rs6548221	2	295255	G	A	-0.0151	0.002	1.7e-14	0.7754
rs4639527	2	416815	G	A	0.0172	0.0019	3.3e-20	0.3012
rs13021737	2	632348	G	A	0.0574	0.0021	7.5e-157	0.8319
rs10929925	2	6155557	A	C	-0.0143	0.0016	1.8e-18	0.4301
rs10182181	2	25150296	G	A	0.0325	0.0016	6.7e-90	0.4753
rs4372836	2	28973883	C	T	-0.0142	0.0018	7.3e-16	0.6966
rs17327461	2	35512183	C	T	-0.0125	0.0016	1.5e-14	0.5502
rs4670626	2	37046657	C	T	0.0113	0.0018	4.9e-10	0.6428
rs6713781	2	40291940	C	G	-0.0123	0.0018	3.8e-12	0.4136
rs17035438	2	46878616	A	G	0.0199	0.003	3.3e-11	0.09384
rs7561278	2	48954905	C	T	-0.0159	0.0021	5.7e-14	0.214
rs930295	2	50233352	C	A	-0.0211	0.0023	1e-19	0.8417
rs7598402	2	50735943	G	C	-0.0122	0.0017	2.1e-12	0.49
rs7601895	2	55281901	G	C	-0.0149	0.0019	1.7e-15	0.2957
rs13432055	2	56603985	C	T	0.0117	0.0018	8.9e-11	0.2859
rs929641	2	58792377	G	A	-0.015	0.0016	4.8e-20	0.4163
rs4671328	2	58935282	G	T	-0.0219	0.0017	2.2e-36	0.5533
rs6545714	2	59307725	A	G	-0.0191	0.0017	9.1e-31	0.6139
rs4671358	2	60164634	A	T	0.0101	0.0017	6.7e-09	0.5961
rs980329	2	60285100	C	T	0.0133	0.002	2.5e-11	0.2484
rs13417156	2	62848319	C	T	0.0144	0.0017	2.6e-17	0.4361
rs7607351	2	69562127	C	T	-0.0119	0.0017	8.4e-12	0.4193
rs934515	2	79482643	A	G	0.0185	0.0027	7.6e-12	0.1178
rs1371108	2	81816251	A	C	0.0119	0.0018	9e-11	0.3247
rs7557796	2	86766153	C	T	-0.016	0.0018	2.3e-19	0.6524
rs4303732	2	100830040	C	T	-0.0144	0.0017	2.2e-16	0.3974
rs6711584	2	104421692	A	G	0.0128	0.0017	2.2e-13	0.454
rs1451533	2	105466005	A	G	0.0167	0.0019	1e-17	0.273
rs902695	2	113955074	A	G	-0.0103	0.0017	2.2e-09	0.4798
rs17551974	2	142293146	A	C	-0.0141	0.0022	1.9e-10	0.1782
rs2890652	2	142959931	C	T	0.017	0.0023	2.5e-13	0.1759
rs6710871	2	143960593	A	G	0.0179	0.0024	1e-13	0.1418
rs7560871	2	145616899	A	G	0.0218	0.0034	9.6e-11	0.07332
rs453520	2	147907202	T	C	-0.015	0.0017	7e-18	0.5834
rs16828086	2	151198990	G	C	-0.0103	0.0018	1e-08	0.383
rs7600699	2	156018263	G	C	0.0149	0.0024	6.4e-10	0.1579
rs6738445	2	172599615	C	T	0.0133	0.0018	1.9e-13	0.7164
rs10930641	2	175000711	G	A	0.0137	0.0017	3.6e-15	0.4089
rs9630985	2	181607676	C	A	0.0177	0.0018	4.4e-22	0.6756
rs10497807	2	198585087	C	G	-0.011	0.0016	1.5e-11	0.5203
rs7564679	2	204012790	G	A	0.0116	0.0016	1.3e-12	0.5716
rs12694021	2	206084372	C	A	-0.0106	0.0017	1e-09	0.5519
rs972540	2	207244783	G	A	0.013	0.0018	8e-13	0.2728
rs17203016	2	208255518	G	A	0.015	0.002	2.1e-13	0.196
rs4673553	2	211608379	G	T	0.0142	0.0017	2.1e-16	0.4562
rs1437929	2	211983316	G	A	-0.0135	0.0019	9.9e-13	0.7122
rs7599312	2	213413231	A	G	-0.0186	0.0019	6.9e-24	0.2652
rs7607369	2	219279097	G	A	-0.0117	0.0016	9.3e-13	0.5613
rs11889536	2	220163543	G	A	-0.0189	0.0024	6.4e-15	0.1493
rs12479233	2	228891702	A	T	-0.0121	0.0017	1.6e-12	0.4874
rs10211055	2	229016917	C	T	0.0157	0.0018	7.2e-18	0.3456
rs6720868	2	230663576	T	C	0.0155	0.0018	5.1e-17	0.3286
rs1554193	3	8138801	T	A	0.0103	0.0017	4.4e-09	0.5289
rs3915844	3	9514856	A	G	0.0152	0.0025	2.2e-09	0.1428
rs1899951	3	12394840	T	C	0.017	0.0024	3.1e-12	0.1314
rs580438	3	13345450	T	C	0.0114	0.0018	6.5e-10	0.3319
rs11128760	3	15873407	G	A	-0.011	0.0017	3.1e-10	0.5974
rs4858193	3	20441050	C	T	-0.0129	0.0019	1.6e-11	0.2779
rs6804842	3	25106437	G	A	0.0156	0.0017	3.6e-21	0.572
rs9814633	3	41310470	A	G	0.0122	0.0018	2.1e-11	0.3434
rs10460960	3	42308735	A	G	0.0197	0.0025	8.1e-15	0.8876
rs28350	3	42418446	G	A	-0.0177	0.0022	3.5e-15	0.807
rs6442101	3	48130893	T	C	-0.0117	0.0017	2.5e-11	0.6817
rs2230590	3	49936102	C	T	0.0239	0.0017	4.1e-44	0.5075
rs12631248	3	50080174	G	C	0.0253	0.003	3e-17	0.07764
rs9838283	3	50820486	A	G	0.0161	0.0026	1e-09	0.7978
rs2710323	3	52815905	C	T	0.0141	0.0016	4.8e-18	0.4804
rs2680648	3	53777176	C	T	-0.016	0.002	3.8e-15	0.235
rs12488237	3	56114861	C	T	0.0235	0.0036	4.5e-11	0.05227
rs2365389	3	61236462	T	C	-0.0174	0.0017	1.3e-25	0.4143
rs1452075	3	62481063	T	C	0.0141	0.0018	1.3e-14	0.7277
rs925018	3	62713143	G	C	0.013	0.0018	1.4e-13	0.3235
rs11915371	3	70539559	C	A	0.0149	0.0021	2.6e-12	0.2038
rs775731	3	77624784	T	C	-0.0108	0.0017	6.6e-10	0.5878
rs3849570	3	81792112	A	C	0.0132	0.0017	3.3e-14	0.3414
rs10511093	3	83763541	T	C	-0.0228	0.0034	1.1e-11	0.07425
rs1375561	3	85658230	C	T	-0.0173	0.0017	3.1e-24	0.3464
rs2122042	3	85866335	T	G	0.0235	0.002	2.3e-31	0.2056
rs1454687	3	94038085	G	C	-0.0202	0.0017	5.2e-32	0.5227
rs1436343	3	104606130	G	A	0.0141	0.0017	7.3e-16	0.5922
rs13321566	3	107342662	G	A	0.0135	0.0023	4.7e-09	0.1841
rs7640424	3	107820063	T	C	-0.0136	0.0018	2.3e-14	0.2969
rs4273371	3	108119071	C	T	0.0115	0.0016	1.2e-12	0.4984
rs17681451	3	114399296	A	G	-0.0197	0.0031	3.5e-10	0.08384
rs6804181	3	116937546	T	A	-0.0153	0.0023	5.5e-11	0.1787
rs4624596	3	119571541	C	T	-0.0136	0.0023	2.2e-09	0.1851
rs2124499	3	123093541	C	G	-0.0123	0.0017	3.4e-13	0.3718
rs1909586	3	124687767	T	G	-0.0106	0.0018	4.8e-09	0.5975
rs1320903	3	131758077	A	G	0.0216	0.0018	9.2e-32	0.3174
rs10935143	3	134665159	A	G	-0.0109	0.0017	2.8e-10	0.4535
rs6786582	3	135898984	C	T	0.0159	0.0018	7.5e-18	0.2745
rs16851483	3	141275436	T	G	0.0369	0.0035	3.2e-26	0.06928
rs355777	3	154034950	C	G	0.0153	0.0017	1.4e-18	0.4106
rs7615297	3	156299313	G	C	-0.0149	0.0024	5.7e-10	0.1465
rs6767619	3	156893782	C	G	0.0119	0.0018	8.1e-11	0.345
rs827092	3	157985182	C	T	-0.0129	0.0017	1.1e-13	0.4169
rs5396	3	170744815	C	T	0.0154	0.0018	3e-17	0.2765
rs39654	3	173095123	G	A	0.0145	0.0017	6.5e-17	0.5547
rs262956	3	183486117	G	T	-0.0125	0.0018	6.1e-12	0.6528
rs2293605	3	184044433	T	C	-0.0167	0.0027	3.6e-10	0.1307
rs9816226	3	185834499	T	A	0.0323	0.0021	1.6e-52	0.8199
rs6764533	3	196088464	A	G	0.0116	0.0018	1.4e-10	0.359
rs1477887	4	18514827	G	A	0.0138	0.0017	2e-15	0.5433
rs1323068	4	20263058	A	G	-0.0114	0.0018	6.9e-10	0.3207
rs9291467	4	25428296	C	T	-0.014	0.0017	6.7e-16	0.5375
rs6448587	4	28561990	C	A	-0.0167	0.0023	2.3e-13	0.1891
rs1345148	4	30843533	C	T	0.0111	0.0017	2.5e-10	0.3966
rs1000096	4	38692835	T	C	-0.0144	0.0018	1.8e-15	0.3801
rs1866510	4	44514468	T	C	-0.0105	0.0018	8.1e-09	0.3498
rs10938397	4	45182527	G	A	0.0324	0.0016	3.4e-86	0.4317
rs2768950	4	49064487	G	A	-0.0116	0.0019	7.5e-10	0.7493
rs711347	4	52926216	A	T	-0.0122	0.0019	4.5e-10	0.7489
rs1492767	4	55221467	T	C	0.0094	0.0016	1e-08	0.4957
rs2192158	4	55505360	G	A	-0.0129	0.0017	8.3e-14	0.5399
rs925421	4	60253877	G	A	-0.0116	0.002	5.8e-09	0.7343
rs11945861	4	65700865	A	G	-0.0148	0.002	5e-13	0.2369
rs7674623	4	80794681	T	C	0.0135	0.0022	5.7e-10	0.1976
rs4148155	4	89054667	G	A	-0.0188	0.0026	5e-13	0.1127
rs1903579	4	91253956	C	G	0.0111	0.0017	1.1e-10	0.5502
rs2850969	4	102183594	C	T	0.0165	0.0024	1.3e-11	0.1427
rs7377083	4	102708997	A	C	0.02	0.0018	1.4e-27	0.4357
rs13107325	4	103188709	T	C	0.047	0.0032	1.1e-47	0.07373
rs6843738	4	103936001	A	G	-0.0107	0.0017	7.2e-10	0.329
rs326889	4	112713436	C	T	0.0129	0.0018	2.4e-13	0.6072
rs7694732	4	115124089	G	A	-0.0099	0.0017	8.7e-09	0.4378
rs4864201	4	130731284	C	T	-0.0141	0.0017	1.5e-16	0.6469
rs1296328	4	137083193	C	A	-0.0179	0.0018	4.9e-24	0.5657
rs769674	4	140881964	T	A	-0.0135	0.0018	2.2e-13	0.3219
rs331949	4	143663206	C	T	0.011	0.0017	1e-10	0.3734
rs1455137	4	145986668	C	A	0.0106	0.0017	4.4e-10	0.3803
rs11736228	4	147376805	T	A	-0.0139	0.002	4.1e-12	0.2587
rs6827083	4	153075491	G	A	0.0097	0.0016	4.8e-09	0.4309
rs13110266	4	162129844	A	G	-0.0117	0.0017	1.9e-12	0.4065
rs17538472	4	163038241	T	C	0.0129	0.0022	4.2e-09	0.1908
rs1522569	4	171632637	G	T	-0.0164	0.0022	2.9e-13	0.1819
rs7683836	4	180167906	A	G	-0.0114	0.0017	6.3e-11	0.5405
rs4518345	5	27185904	A	G	-0.0117	0.0019	1e-09	0.2842
rs7730004	5	43191033	T	C	0.0148	0.0018	9.1e-16	0.6693
rs12189178	5	50914726	T	C	0.0364	0.0046	2.2e-15	0.03783
rs6449531	5	60712212	A	G	-0.0127	0.0018	2.1e-12	0.3537
rs6888159	5	63932234	G	C	-0.0114	0.0018	5.8e-10	0.3172
rs2367112	5	64168193	G	T	-0.0119	0.0016	2.3e-13	0.4919
rs25832	5	66175682	G	A	-0.0118	0.0019	9.2e-10	0.268
rs2307111	5	75003678	C	T	-0.0265	0.0016	1.6e-58	0.3962
rs12514473	5	80818639	C	T	-0.0167	0.002	8.8e-17	0.2313
rs7444298	5	87730027	G	A	-0.0179	0.002	7.8e-19	0.2461
rs2304607	5	87988733	G	A	0.032	0.0025	1.7e-36	0.148
rs12655756	5	88858208	A	T	0.0138	0.0018	1.9e-14	0.3697
rs159032	5	94206202	T	C	0.0129	0.002	1.9e-10	0.2439
rs6235	5	95728898	G	C	0.0175	0.0019	1.5e-19	0.2702
rs2611742	5	95856501	C	T	0.0152	0.0017	3.7e-18	0.4039
rs3822683	5	96080883	G	A	-0.0145	0.0021	6.1e-12	0.2187
rs7710595	5	106506697	C	A	-0.0101	0.0017	5e-09	0.466
rs40067	5	107439012	A	G	-0.0266	0.0023	7.1e-30	0.1713
rs6595205	5	119372533	G	C	-0.0114	0.0016	2e-12	0.5305
rs7711753	5	122733317	A	G	-0.0134	0.0016	3.4e-16	0.4356
rs329124	5	133865452	G	A	-0.0131	0.0017	5.3e-14	0.4233
rs7716275	5	137631073	T	G	-0.0132	0.0021	2.2e-10	0.1933
rs13174863	5	139080745	G	A	0.0192	0.0023	2.9e-16	0.1548
rs2190788	5	144484261	T	G	0.0141	0.0019	2.9e-14	0.3106
rs7715256	5	153537893	T	G	-0.0166	0.0016	2.2e-24	0.5781
rs17056301	5	158271680	C	T	0.0118	0.002	2.4e-09	0.2636
rs248139	5	167352783	A	G	0.0133	0.0022	1.2e-09	0.1933
rs7730898	5	170459675	A	G	0.0168	0.0018	4.5e-20	0.729
rs9463175	6	9510030	T	C	-0.0108	0.0017	4.2e-10	0.3483
rs2228213	6	12124855	A	G	-0.0139	0.0017	4.6e-16	0.3481
rs9367368	6	13189275	C	T	-0.0121	0.0018	1e-11	0.3033
rs11753081	6	20705590	G	T	-0.0138	0.0021	8.9e-11	0.1749
rs7760082	6	21919387	A	G	-0.0122	0.0018	2.9e-11	0.6646
rs6900723	6	23876240	C	T	0.0112	0.0018	1.4e-09	0.324
rs853679	6	28296863	A	C	0.0134	0.0022	2.8e-09	0.1407
rs498240	6	31892592	A	G	-0.0267	0.0033	1.6e-15	0.0656
rs419261	6	33554147	C	T	-0.0106	0.0017	1.9e-10	0.5958
rs2814992	6	34617144	G	A	0.0245	0.0017	4.1e-45	0.3401
rs12215331	6	34644749	C	T	-0.0177	0.002	4.3e-18	0.2136
rs9394312	6	35672330	C	G	0.0109	0.0017	2.3e-10	0.4917
rs17757975	6	38214150	C	T	-0.0143	0.0024	4.2e-09	0.1482
rs847747	6	40080069	T	G	-0.0113	0.0019	2.1e-09	0.2964
rs7748777	6	41133806	A	G	0.0105	0.0016	1.6e-10	0.4587
rs9349239	6	42676480	G	A	-0.0122	0.0017	1.3e-12	0.508
rs998584	6	43757896	A	C	-0.0131	0.0017	1.3e-14	0.4775
rs987237	6	50803050	G	A	0.0409	0.0021	9.3e-84	0.1803
rs2635727	6	50820940	C	T	0.028	0.0019	1.3e-49	0.7459
rs2504674	6	51160682	C	G	-0.0112	0.0017	1.2e-10	0.4336
rs1358808	6	51825285	G	C	0.0142	0.0018	9.2e-15	0.3265
rs4278019	6	53693410	A	T	0.0112	0.0019	5e-09	0.2815
rs9475173	6	55013291	A	G	0.0108	0.0019	6.6e-09	0.6535
rs1020548	6	56810539	A	G	-0.0132	0.0023	6.6e-09	0.8344
rs6921533	6	73742334	C	T	-0.0118	0.0019	5.6e-10	0.7118
rs9688431	6	73922654	C	T	-0.0231	0.0035	2.4e-11	0.06034
rs9294260	6	83433228	A	G	0.0147	0.0016	1.8e-19	0.4731
rs1853639	6	87606842	A	G	-0.0111	0.0018	1.2e-09	0.6363
rs9362662	6	90296588	G	A	-0.0112	0.0017	1.2e-10	0.5201
rs1324110	6	93913200	C	G	-0.0103	0.0017	6.8e-10	0.4391
rs13209872	6	97753223	C	G	-0.0152	0.0018	1.4e-16	0.3403
rs901630	6	98539519	T	C	-0.0146	0.0017	1.9e-18	0.3973
rs156151	6	104799007	G	C	0.0165	0.0021	1.9e-14	0.8088
rs3800229	6	108996963	T	G	0.0175	0.0018	1.4e-22	0.7123
rs2357760	6	120213880	A	G	0.0145	0.0017	6.8e-17	0.6754
rs2875762	6	124925032	C	G	0.0139	0.002	1.2e-11	0.2473
rs13209968	6	126089285	C	G	0.0114	0.0017	3.1e-11	0.5177
rs6569648	6	130349119	T	C	-0.0126	0.0019	3.7e-11	0.7726
rs2781668	6	131897278	T	C	0.0169	0.0023	4e-13	0.1612
rs13201877	6	137675541	G	A	0.0152	0.0024	2.7e-10	0.1399
rs2185027	6	153381622	C	A	0.0135	0.0018	5e-14	0.2968
rs10499276	6	154309808	T	C	0.0172	0.0025	2.2e-12	0.1242
rs487060	6	160774459	T	C	0.011	0.0016	1.6e-11	0.4816
rs13191362	6	163033350	G	A	-0.0236	0.0025	5.9e-21	0.1198
rs6461115	7	2103668	G	A	-0.0144	0.0019	1.2e-13	0.2285
rs4722398	7	3125220	T	C	0.0158	0.0025	3.6e-10	0.1336
rs6463489	7	5542513	C	T	-0.0157	0.0026	3.1e-09	0.8913
rs7784465	7	6418275	C	T	0.0164	0.0025	1.1e-10	0.1393
rs6968554	7	17287106	G	A	0.01	0.0017	3.5e-09	0.6398
rs40245	7	21470536	T	A	-0.011	0.0018	1.9e-09	0.6409
rs4307239	7	24354300	G	A	0.0115	0.0017	3.9e-11	0.4578
rs11971041	7	26698848	G	A	0.021	0.0031	1e-11	0.09384
rs4722672	7	27231762	T	C	-0.0151	0.0021	1.8e-12	0.8151
rs849135	7	28196413	A	G	0.0109	0.0016	2e-11	0.4914
rs215632	7	32368524	G	A	-0.0152	0.0018	3.7e-17	0.6382
rs1229057	7	39054538	T	C	0.017	0.0027	2.8e-10	0.1216
rs799449	7	44784697	T	C	0.013	0.0017	8.7e-14	0.5505
rs10269783	7	49616203	A	G	0.0133	0.0017	1.4e-15	0.3896
rs3807566	7	50564204	T	G	-0.0127	0.0017	2e-13	0.443
rs1035010	7	69598328	T	C	0.0139	0.002	6.2e-12	0.2566
rs4718966	7	70040558	T	C	0.0127	0.0018	4.6e-13	0.4183
rs13227433	7	74094721	G	T	0.0156	0.002	1.4e-14	0.2562
rs740157	7	77055885	G	A	-0.0116	0.0016	1.8e-12	0.5678
rs1544459	7	77417584	C	T	0.0103	0.0016	2.2e-10	0.4536
rs1852006	7	77829768	A	G	-0.0156	0.0018	4.9e-18	0.3519
rs7805441	7	78121458	T	C	0.0109	0.0017	3.4e-10	0.5092
rs6963840	7	78144371	T	C	0.0154	0.0024	3.4e-10	0.2111
rs13247665	7	93232057	C	T	0.0139	0.0018	1.4e-14	0.3593
rs13240600	7	99064466	G	A	-0.0204	0.0024	3.5e-17	0.1552
rs11496125	7	103417557	T	C	0.0169	0.0017	3e-22	0.4212
rs10953620	7	109173373	A	C	-0.0101	0.0017	5.4e-09	0.5173
rs13227658	7	113353254	T	C	-0.0157	0.0017	1.7e-19	0.5534
rs12705987	7	114349212	A	T	0.0135	0.0017	9.5e-15	0.4036
rs1899689	7	121964349	T	C	0.0117	0.0016	1.5e-12	0.3986
rs2283093	7	126721231	T	C	0.0127	0.0021	3.1e-09	0.2066
rs972283	7	130466854	G	A	-0.0096	0.0016	5.1e-09	0.5151
rs3800649	7	137424509	A	G	0.0122	0.0019	3.2e-10	0.277
rs1814170	7	138794149	T	A	-0.0203	0.0029	2.1e-12	0.1054
rs11773362	7	147668180	T	C	-0.0111	0.0018	1.5e-09	0.3369
rs4725984	7	150668514	C	T	0.0128	0.0017	1.4e-13	0.641
rs1658820	8	4288577	T	G	0.0141	0.0021	5.9e-12	0.2468
rs7827182	8	8380471	C	G	0.0177	0.0018	1.7e-22	0.4946
rs1394	8	9511654	A	G	-0.0154	0.0017	2.8e-19	0.6404
rs11783247	8	10788875	T	C	-0.0169	0.0016	1.2e-24	0.5375
rs4841659	8	11828200	T	C	0.0149	0.0017	9.2e-18	0.4785
rs13263601	8	14095900	C	A	0.0154	0.0018	2.2e-17	0.3478
rs10110727	8	14324437	A	G	0.0135	0.002	3.2e-11	0.2926
rs2543132	8	15536311	C	G	0.0146	0.0022	5e-11	0.8134
rs4366093	8	20639811	C	T	0.0121	0.0018	6.7e-11	0.6798
rs11781222	8	23389571	C	T	-0.0158	0.0024	5.3e-11	0.1286
rs17446091	8	27167942	C	T	0.0123	0.002	1.8e-09	0.2074
rs1982441	8	28021769	T	G	0.0175	0.0026	7e-12	0.1381
rs2100814	8	28118130	A	G	0.0113	0.0017	1.2e-10	0.4103
rs1362910	8	30856464	G	A	-0.0121	0.0017	1.2e-12	0.5815
rs7844647	8	34503776	C	T	-0.0123	0.0018	2.8e-11	0.2681
rs4737183	8	64720693	G	A	-0.0112	0.0017	1.1e-10	0.4705
rs16932761	8	67202787	A	G	-0.014	0.002	1.7e-12	0.2542
rs1431659	8	73439070	G	A	-0.0196	0.0019	6e-24	0.7344
rs2170382	8	74689288	T	C	0.0172	0.0027	2.4e-10	0.1203
rs1405348	8	77228222	G	A	0.0204	0.0017	6.2e-32	0.5676
rs16907751	8	81375457	T	C	-0.0209	0.003	1.6e-12	0.1047
rs733594	8	85077686	T	C	0.0138	0.0018	5.9e-14	0.718
rs2634047	8	85696337	C	G	-0.0149	0.002	2.5e-13	0.2422
rs7006629	8	87519542	T	C	0.0109	0.0017	2.5e-10	0.5258
rs1700137	8	89461609	T	C	-0.0121	0.0019	2.5e-10	0.3121
rs12680842	8	95582606	G	A	-0.0133	0.0018	4.4e-14	0.3205
rs3134353	8	101947453	T	A	0.0125	0.0018	2.5e-12	0.6132
rs3808434	8	116559435	G	A	-0.011	0.0016	1.3e-11	0.5525
rs2721965	8	116662038	C	A	-0.0171	0.0018	1.1e-20	0.3335
rs11781699	8	118863061	C	T	0.0132	0.0021	3.1e-10	0.1896
rs12675063	8	132879047	T	A	0.0156	0.0026	1.3e-09	0.1131
rs16906845	8	138215228	A	G	-0.0225	0.0038	2.2e-09	0.06683
rs903959	8	142630782	A	T	0.0106	0.0018	1.6e-09	0.3965
rs7042372	9	6959840	G	A	-0.0122	0.0018	3.8e-11	0.3427
rs1865341	9	8845911	T	C	0.0128	0.002	2.5e-10	0.758
rs17820822	9	11831420	G	T	-0.0143	0.0018	2.9e-15	0.3554
rs11790280	9	14651283	C	T	0.0103	0.0018	7.1e-09	0.3862
rs6474945	9	15670492	T	G	-0.0186	0.0016	4.7e-30	0.4498
rs10962549	9	16719445	T	C	0.0198	0.0023	2.5e-17	0.168
rs7874154	9	27777012	C	T	0.0127	0.0017	1.8e-13	0.4979
rs1412235	9	28410996	C	G	0.0246	0.0017	6e-45	0.3175
rs10971712	9	33820938	T	C	-0.0197	0.0027	6.4e-13	0.1076
rs13290794	9	37183628	A	G	-0.0141	0.0018	1.9e-15	0.3582
rs2174307	9	73791849	C	G	0.0121	0.0017	4.9e-12	0.4067
rs10867256	9	81367391	T	C	-0.0118	0.0017	8.7e-12	0.553
rs3739733	9	88897891	G	A	-0.0132	0.0021	5.3e-10	0.2197
rs10797115	9	92191256	T	C	0.0124	0.0017	9.9e-13	0.5365
rs7869771	9	94180627	C	A	-0.014	0.0019	4.9e-13	0.2647
rs4744275	9	96482633	A	G	0.0144	0.0018	7e-15	0.266
rs450231	9	101481205	A	G	-0.0127	0.002	2.1e-10	0.7534
rs10118701	9	103061366	G	A	0.0163	0.0018	1.1e-18	0.3227
rs10989568	9	104396304	G	A	-0.0107	0.0017	6.6e-10	0.5381
rs7024334	9	109072075	G	T	-0.0138	0.002	3.1e-12	0.7742
rs6477694	9	111932342	T	C	-0.0123	0.0017	3.8e-13	0.6441
rs1928295	9	120378483	C	T	-0.0141	0.0016	5.4e-18	0.4461
rs7865157	9	122631560	T	C	0.0177	0.0028	3.7e-10	0.1068
rs10818810	9	126096522	A	G	0.0126	0.0017	1.1e-13	0.3908
rs10818938	9	127049237	A	G	0.0114	0.0017	5.1e-11	0.4215
rs3829849	9	129390800	T	C	0.0098	0.0017	5.9e-09	0.3589
rs3902840	9	129419025	A	G	0.0222	0.003	3.2e-13	0.08589
rs13292976	9	129467340	T	C	0.0131	0.0017	3.1e-14	0.4458
rs7871866	9	131027982	C	G	0.0187	0.0024	2.3e-14	0.1531
rs4740383	9	133783566	A	G	0.0126	0.0018	1.9e-12	0.416
rs11792069	9	140646121	G	A	-0.0145	0.0024	6.5e-10	0.17
rs11251352	10	2585792	G	A	0.0109	0.0018	7e-10	0.5988
rs7893571	10	16750129	T	G	0.0136	0.0018	1.8e-13	0.662
rs12776880	10	19776828	T	A	-0.0128	0.0019	3e-11	0.3172
rs7084454	10	21821274	A	G	0.0193	0.0019	4e-25	0.335
rs3781099	10	27318776	T	C	0.021	0.0031	2.5e-11	0.08203
rs3851083	10	33862727	A	G	-0.0102	0.0016	4.1e-10	0.4325
rs1937684	10	53680085	A	T	0.0112	0.0018	8.7e-10	0.6592
rs2163188	10	65314711	C	G	0.0131	0.0017	2e-14	0.474
rs12098284	10	76047464	T	C	0.0178	0.0026	1.8e-11	0.1241
rs7899106	10	87410904	G	A	0.0331	0.0037	1e-18	0.04777
rs10887578	10	88096047	C	G	0.0128	0.0017	1.6e-13	0.4896
rs2631681	10	93032943	T	C	-0.0113	0.0017	8.9e-11	0.3252
rs577525	10	99769388	C	T	0.0166	0.0017	9.7e-22	0.5676
rs1983864	10	100017453	G	T	-0.0158	0.0018	3.7e-18	0.3326
rs17094222	10	102395440	C	T	0.0181	0.002	2.2e-19	0.2039
rs10883553	10	102635475	A	C	0.0119	0.0018	1.9e-11	0.4511
rs9787495	10	103206115	A	G	-0.0103	0.0017	3.1e-09	0.4366
rs7083450	10	103984060	T	C	0.0159	0.0023	1.7e-12	0.8388
rs10883759	10	104412049	A	G	-0.0122	0.0018	5.4e-12	0.3023
rs12411886	10	104685299	A	C	0.0271	0.003	1.5e-19	0.08261
rs7903146	10	114758349	T	C	-0.0181	0.0018	1.3e-23	0.2912
rs10886017	10	118672531	A	C	0.0152	0.0019	1.4e-15	0.2524
rs845084	10	125220036	A	G	0.014	0.002	1.3e-12	0.2678
rs17636031	10	126594078	C	T	0.016	0.0019	1.2e-17	0.2701
rs10840606	11	2234690	G	A	0.0164	0.0024	3.2e-12	0.1741
rs12575252	11	8694073	C	G	-0.0182	0.0017	1.8e-26	0.351
rs1037587	11	11796727	T	C	0.0106	0.0017	1.1e-09	0.4535
rs900144	11	13294268	T	C	0.0166	0.0017	8.7e-22	0.5674
rs10832778	11	17394073	G	C	0.0125	0.0017	1.3e-13	0.6222
rs7124442	11	27677041	T	C	-0.0286	0.0017	4.6e-61	0.6832
rs6265	11	27679916	T	C	-0.0412	0.0021	1e-86	0.1951
rs7948120	11	28763321	T	C	-0.0132	0.0019	7.3e-12	0.2598
rs1552717	11	29158495	T	A	-0.0149	0.0025	3.5e-09	0.1348
rs1782507	11	30243868	T	G	-0.0135	0.0018	1.3e-13	0.6532
rs223051	11	32131303	T	C	0.0112	0.0018	1.1e-09	0.6759
rs10838122	11	43551416	C	T	0.0105	0.0017	1.5e-09	0.5198
rs12577642	11	43728534	T	A	0.0213	0.0018	9.9e-31	0.314
rs12574668	11	46422686	A	C	0.0132	0.0023	8.8e-09	0.1785
rs7124681	11	47529947	A	C	0.0263	0.0016	3.2e-58	0.4133
rs7120873	11	49459474	T	C	0.0172	0.0027	3.4e-10	0.111
rs11600990	11	64082807	T	C	-0.0178	0.0023	3.8e-14	0.1569
rs7102454	11	65594820	C	T	0.0158	0.0018	2.4e-18	0.3435
rs587230	11	69299771	G	A	-0.0149	0.0023	4.7e-11	0.835
rs1789165	11	69481969	A	G	0.0138	0.0017	8e-16	0.6389
rs7123876	11	72444583	C	T	0.0119	0.0019	2.2e-10	0.246
rs7117238	11	78040259	A	G	-0.0131	0.0022	2.5e-09	0.168
rs10830452	11	89966202	G	A	0.0111	0.0018	2.1e-09	0.3288
rs2605603	11	93221105	A	G	-0.0103	0.0016	2.5e-10	0.4887
rs719802	11	113234679	C	T	-0.0101	0.0018	9.5e-09	0.6197
rs1048932	11	115044850	A	C	-0.016	0.0017	3.8e-22	0.4162
rs12420725	11	117017530	G	A	0.0226	0.0037	1.3e-09	0.05858
rs9332817	11	118365210	C	G	-0.0382	0.006	1.7e-10	0.02561
rs1003081	11	118913993	T	C	0.0121	0.0016	1.3e-13	0.4497
rs4936671	11	121942512	G	C	-0.0105	0.0018	6.2e-09	0.6328
rs7941030	11	122522375	C	T	0.0112	0.0017	2e-11	0.3859
rs3134438	11	122765667	A	C	0.0113	0.0019	6.1e-09	0.2855
rs1625427	11	131957293	C	T	-0.013	0.0018	1.4e-12	0.3496
rs4936175	11	132641959	C	T	0.0122	0.0017	1.4e-12	0.4445
rs329651	11	133767622	T	G	0.0164	0.0021	9e-15	0.8055
rs12364470	11	134601012	G	T	0.0178	0.0022	1.1e-15	0.1626
rs11611246	12	939480	T	G	0.024	0.002	5e-32	0.21
rs2429150	12	2152655	C	A	0.0111	0.0018	2.7e-10	0.4164
rs12422552	12	14413931	C	G	-0.0134	0.002	1.6e-11	0.2663
rs10744146	12	17212881	A	G	-0.0122	0.0017	1.4e-12	0.5146
rs621042	12	18789007	A	C	-0.0107	0.0017	6.3e-10	0.451
rs10842240	12	24060075	C	G	0.0218	0.0027	3.1e-16	0.1158
rs10772055	12	33379440	G	C	0.0172	0.0024	2.1e-12	0.1344
rs10876418	12	39428802	T	C	-0.0123	0.0019	2.8e-10	0.2325
rs2733287	12	41880909	C	A	0.0157	0.0017	6.8e-20	0.4829
rs7138803	12	50247468	A	G	0.03	0.0017	2.3e-71	0.3772
rs4077093	12	51593616	G	T	-0.0128	0.0022	5.1e-09	0.783
rs4759073	12	54653258	A	G	-0.0116	0.0017	2.8e-11	0.4005
rs4759228	12	56508409	C	G	-0.0157	0.0019	5.9e-16	0.2971
rs7975187	12	60964108	G	A	0.0128	0.0021	1.4e-09	0.2074
rs1819844	12	68205604	G	A	-0.0143	0.0021	2.6e-11	0.8203
rs10878946	12	69642315	T	C	-0.0141	0.0019	3.6e-13	0.714
rs11115176	12	82465797	C	T	-0.0121	0.0019	2e-10	0.2399
rs2731222	12	90595383	C	A	-0.0131	0.0019	1.5e-11	0.7297
rs10745785	12	97586257	T	C	-0.0111	0.0018	1.2e-09	0.6674
rs651548	12	99560183	G	A	-0.0139	0.0018	2e-14	0.6323
rs4764949	12	103658096	G	A	-0.0184	0.0018	1.7e-23	0.3357
rs11611496	12	108413828	A	G	-0.0169	0.002	1.7e-16	0.2218
rs17608150	12	110046698	T	C	0.0196	0.0031	1.3e-10	0.07536
rs6606686	12	110903380	C	G	-0.0136	0.0018	7.6e-15	0.6903
rs11066301	12	112871372	G	A	-0.0114	0.0016	4.4e-12	0.4339
rs4766710	12	114437708	G	A	-0.0229	0.0035	3.7e-11	0.0642
rs7973955	12	118409640	A	G	-0.0126	0.0019	3.7e-11	0.2847
rs3887080	12	121661966	A	G	0.0181	0.0026	5.1e-12	0.1214
rs7133378	12	124409502	A	G	0.0125	0.0018	9.4e-13	0.3269
rs10773049	12	124506631	C	T	0.0116	0.0017	4.1e-12	0.4017
rs7968230	12	133481917	G	A	-0.0131	0.0018	1.6e-12	0.6774
rs1218822	13	28011963	A	G	0.0168	0.0017	1.9e-22	0.6663
rs1006353	13	28047269	G	A	-0.0126	0.0019	2.3e-11	0.7515
rs9507983	13	28620036	C	T	0.0156	0.0018	1.4e-18	0.3928
rs1045411	13	31033232	T	C	-0.0148	0.0019	2.3e-15	0.2647
rs9595908	13	33184288	C	T	-0.0159	0.0017	4.2e-21	0.3723
rs9603697	13	40783323	T	C	0.0141	0.0018	2.6e-14	0.3186
rs12429545	13	54102206	A	G	0.0316	0.0025	9.6e-38	0.1248
rs9527706	13	58402479	G	A	0.0115	0.0018	5.1e-10	0.2714
rs9538141	13	59178258	A	G	0.0164	0.0017	3.5e-21	0.509
rs1333423	13	59425111	T	A	-0.0168	0.002	2.1e-16	0.7747
rs892261	13	65884191	C	T	0.0103	0.0017	2.2e-09	0.5571
rs9540493	13	66205704	G	A	-0.0139	0.0017	8.1e-17	0.5581
rs9571687	13	67472713	A	C	-0.0129	0.0018	2.8e-12	0.329
rs629443	13	76386075	G	T	-0.0116	0.0019	1.4e-09	0.7499
rs1668633	13	78371890	T	C	0.01	0.0017	8.7e-09	0.5738
rs9530843	13	79563749	C	A	-0.0128	0.0018	4.8e-13	0.4442
rs1927790	13	96922191	C	T	0.0148	0.0016	1.8e-19	0.4109
rs7334078	13	99120484	C	T	-0.0121	0.0019	2.2e-10	0.2882
rs2479958	13	111984244	G	A	-0.0154	0.0018	1.5e-17	0.5075
rs10132280	14	25928179	A	C	-0.0223	0.0018	5.6e-35	0.3017
rs4981693	14	29680331	A	G	0.0206	0.002	6.9e-24	0.771
rs12885454	14	29736838	A	C	-0.0185	0.0017	2.4e-27	0.3431
rs8016859	14	30484722	C	G	0.0349	0.0043	7.1e-16	0.03964
rs17522122	14	33302882	T	G	0.0159	0.0017	1.5e-21	0.4812
rs9806058	14	35673470	T	A	-0.0164	0.0026	4e-10	0.123
rs1956151	14	40101060	G	A	0.013	0.0022	7.3e-09	0.1787
rs12587412	14	47272423	G	T	-0.0146	0.0017	4.8e-17	0.5104
rs217671	14	62360464	G	A	0.0144	0.0019	1.3e-13	0.2719
rs3902951	14	69789755	G	T	0.0134	0.002	7e-12	0.2455
rs17105272	14	77529783	T	C	0.011	0.0019	3.2e-09	0.3186
rs10146527	14	79499850	C	T	-0.0137	0.0017	2.3e-15	0.3639
rs7144011	14	79940383	T	G	0.0282	0.002	5.2e-47	0.2136
rs12888545	14	88308044	G	A	0.0136	0.002	9.1e-12	0.2519
rs1951455	14	91512339	C	T	0.0145	0.0019	4.5e-14	0.7253
rs3850422	14	99671788	A	G	-0.0114	0.0016	3.7e-12	0.446
rs12147845	14	101144596	T	C	0.0199	0.0027	4.5e-13	0.1135
rs7147503	14	101539384	T	C	-0.0119	0.0018	2e-11	0.3697
rs8016771	14	102649451	G	T	0.019	0.0031	1.1e-09	0.08752
rs3803286	14	103246470	G	A	-0.0181	0.0018	4.1e-23	0.6569
rs2010281	14	103862322	A	G	-0.0161	0.0017	6.7e-21	0.3552
rs4906908	15	27040082	G	T	0.0103	0.0017	2.5e-09	0.5253
rs4284600	15	31843528	C	T	0.0118	0.0017	1.3e-11	0.4712
rs7181610	15	35826859	A	T	0.0145	0.0025	7.8e-09	0.8585
rs8036040	15	36402716	A	C	0.0109	0.0017	2.7e-10	0.4932
rs12439798	15	46584787	T	G	0.0125	0.0017	6.9e-13	0.4228
rs3736485	15	51748610	G	A	-0.0134	0.0016	2.5e-16	0.5443
rs340025	15	60908307	C	T	0.0124	0.0017	1e-13	0.5724
rs8033510	15	61445514	C	T	-0.0106	0.0018	5.1e-09	0.6287
rs12595158	15	62316035	T	C	-0.0394	0.0054	1.9e-13	0.02362
rs11635675	15	63793238	G	T	-0.0124	0.0018	1.3e-11	0.3535
rs11629783	15	66741387	G	C	-0.0146	0.002	9.8e-13	0.2308
rs13329567	15	68104367	T	C	-0.0293	0.002	1e-50	0.2308
rs7164727	15	73093991	T	C	0.0182	0.0017	3.3e-25	0.681
rs11855853	15	78012618	T	C	-0.0145	0.002	2.4e-13	0.2649
rs12595749	15	79432359	G	A	-0.0141	0.0017	5.7e-16	0.4286
rs12593036	15	81058652	G	A	-0.0154	0.0019	3.8e-16	0.2993
rs12101393	15	92570921	G	C	-0.0127	0.0021	1.5e-09	0.2197
rs7181498	15	95271404	C	T	-0.0163	0.0018	1e-19	0.6309
rs11866815	16	387867	T	C	-0.0156	0.0019	1e-16	0.2461
rs2516739	16	2097158	A	G	-0.0159	0.0021	1.4e-14	0.2171
rs12448257	16	3599655	A	G	0.0184	0.002	8.1e-20	0.218
rs879620	16	4015729	T	C	0.0231	0.0018	5.3e-38	0.6179
rs10083803	16	6701400	C	T	0.0127	0.0019	5.9e-11	0.7395
rs977540	16	9724750	G	A	-0.014	0.0019	2.5e-13	0.2383
rs4985155	16	15129459	G	A	-0.012	0.0017	3e-12	0.3369
rs12446632	16	19935389	A	G	-0.0352	0.0024	2.9e-50	0.1424
rs868554	16	20050466	G	C	0.019	0.002	1.2e-20	0.2463
rs11074446	16	20255123	C	T	-0.0225	0.0024	1.8e-20	0.1306
rs9931967	16	20375351	G	T	-0.0163	0.0017	1e-20	0.4918
rs9927848	16	23833071	A	C	-0.0122	0.002	6.4e-10	0.7326
rs7195386	16	24578458	C	T	-0.0133	0.0017	1.1e-14	0.4986
rs1862451	16	24803620	G	A	-0.0137	0.0019	1.9e-12	0.2688
rs7187776	16	28857645	G	A	0.0265	0.0016	1.4e-58	0.4073
rs1057452	16	29833714	A	G	0.0173	0.0024	1.6e-12	0.03713
rs3814883	16	29994922	T	C	0.0232	0.0017	1.1e-40	0.4764
rs1549293	16	31141993	T	C	-0.0204	0.0017	7.6e-33	0.3596
rs2080454	16	49062590	A	C	-0.0129	0.0017	1.7e-14	0.6211
rs8047395	16	53798523	A	G	0.0642	0.0017	0	0.5061
rs11075986	16	53805344	G	C	-0.032	0.003	5.6e-26	0.0853
rs2075205	16	54153099	T	A	-0.0111	0.0017	1.8e-10	0.4134
rs12448738	16	56489343	C	A	0.0168	0.0025	2.8e-11	0.1371
rs11075489	16	62803841	T	C	-0.0111	0.0017	1.3e-10	0.4828
rs7200919	16	67316600	A	G	0.0095	0.0017	9.3e-09	0.4134
rs2307022	16	68381978	G	A	-0.0135	0.0017	5.5e-15	0.6656
rs889398	16	69556715	T	C	-0.0196	0.0016	1.3e-32	0.4247
rs7919	16	70514828	C	A	0.0158	0.0017	1e-19	0.5505
rs11642001	16	71899586	A	G	-0.0137	0.0021	5.1e-11	0.2121
rs756717	16	72996162	A	G	-0.0148	0.0017	5.4e-18	0.3973
rs825680	16	73606563	T	A	-0.0104	0.0018	6.7e-09	0.4173
rs6564360	16	76779612	G	A	0.0135	0.0022	1.2e-09	0.1905
rs12922346	16	82438337	C	G	0.0136	0.002	1e-11	0.2657
rs4783241	16	82650384	C	G	-0.0108	0.0017	4e-10	0.4938
rs7206608	16	82872628	G	C	0.0132	0.0019	1.3e-12	0.3146
rs4516268	17	1846831	A	C	-0.0217	0.0021	5.2e-25	0.1925
rs7217226	17	2136065	G	T	0.013	0.0017	2.6e-14	0.3596
rs1000940	17	5283252	G	A	0.0154	0.0018	1.1e-17	0.2987
rs17681708	17	9792872	C	T	0.0106	0.0018	7.2e-09	0.3123
rs1075901	17	15943910	C	T	0.0121	0.0016	1.2e-13	0.5639
rs4986044	17	21261560	T	C	-0.0164	0.0016	3.3e-23	0.4687
rs1038088	17	28074563	G	T	0.0117	0.0016	4.6e-13	0.5081
rs7211567	17	31460899	T	C	-0.0145	0.0021	4.5e-12	0.2201
rs1106908	17	34942595	A	G	-0.0158	0.0016	3.1e-22	0.4409
rs4796243	17	35057883	G	A	0.0124	0.0019	6.1e-11	0.6971
rs8070454	17	38160754	T	C	-0.0098	0.0017	4.2e-09	0.3869
rs16966801	17	39573713	G	A	0.0156	0.0022	1.1e-12	0.2016
rs886444	17	46051911	A	G	-0.0102	0.0017	8.4e-10	0.3955
rs208015	17	46252346	C	T	-0.0356	0.0034	1.4e-25	0.9216
rs9299	17	46669430	T	C	0.0121	0.0018	3.6e-11	0.6471
rs11079849	17	47090785	T	C	-0.0188	0.0019	4.8e-24	0.3199
rs8071182	17	55336155	A	G	0.0133	0.0022	2.1e-09	0.1735
rs8075273	17	61728881	A	C	-0.0133	0.0018	3.7e-13	0.2815
rs12602912	17	65870073	T	C	0.0176	0.0021	9.9e-18	0.2048
rs2619976	17	71754545	T	C	0.0104	0.0018	6.3e-09	0.4132
rs8081039	17	75995829	T	C	0.0233	0.0038	6.1e-10	0.0573
rs1285245	17	77796889	C	G	-0.0121	0.0018	1.7e-11	0.3669
rs12939549	17	78611724	G	A	-0.018	0.0016	2.7e-28	0.4335
rs4889782	17	78640510	T	C	-0.015	0.0018	6.6e-17	0.6025
rs4969387	17	79081724	C	G	-0.0145	0.002	4.3e-13	0.7463
rs1608445	18	947954	A	G	-0.0104	0.0018	3.7e-09	0.435
rs8097544	18	1839564	G	A	0.02	0.0025	9.3e-16	0.1523
rs12964689	18	21116998	G	A	-0.0203	0.0017	5.1e-32	0.4824
rs1941697	18	31251276	A	G	0.0123	0.0017	1.2e-12	0.4538
rs1365466	18	36182440	T	C	-0.0137	0.0019	3.3e-13	0.7406
rs555267	18	40992698	T	G	0.0126	0.0017	6e-13	0.33
rs954018	18	42598463	A	G	-0.013	0.0018	2.1e-13	0.3053
rs10438964	18	42950629	T	C	-0.0127	0.0019	7.6e-11	0.2757
rs7239114	18	45921214	A	G	0.0124	0.0017	1.2e-13	0.5403
rs8092503	18	52479487	G	A	0.0165	0.0019	2.3e-17	0.2315
rs11659764	18	53335512	A	T	-0.0253	0.0039	8.9e-11	0.05297
rs7243357	18	56883319	G	T	-0.0194	0.0021	9.1e-20	0.1728
rs2000746	18	57677294	G	A	-0.0181	0.002	7e-19	0.2663
rs663129	18	57838401	A	G	0.0545	0.0019	1.6e-178	0.2301
rs8094523	18	57878155	A	G	-0.0305	0.0032	4.7e-22	0.08016
rs9675376	18	57969244	A	G	0.035	0.0018	2.7e-82	0.2877
rs2229616	18	58039276	T	C	-0.106	0.0059	4.7e-71	0.02017
rs9951893	18	60739250	C	T	0.0115	0.0017	3.3e-11	0.4751
rs2012927	18	63297672	G	A	-0.0129	0.0017	7.4e-14	0.6652
rs8089514	18	69224478	A	T	0.0126	0.0019	1.1e-11	0.359
rs11150911	18	73498528	C	A	-0.0133	0.0018	4.7e-13	0.7191
rs1787267	18	76742544	C	G	-0.0237	0.0036	3.4e-11	0.06268
rs12609744	19	12994140	C	T	0.0126	0.0019	3.6e-11	0.3069
rs273504	19	18215247	G	A	0.0153	0.0018	4.4e-18	0.4266
rs17724992	19	18454825	G	A	-0.0183	0.0019	1e-22	0.2596
rs998732	19	19378671	G	A	-0.0171	0.0022	2e-14	0.1578
rs2304130	19	19789528	G	A	-0.0176	0.003	2.9e-09	0.0853
rs8102137	19	30296853	C	T	0.0193	0.0018	1.7e-25	0.3237
rs2866816	19	30683879	C	T	-0.0129	0.002	5.6e-11	0.2607
rs11668301	19	31016196	G	A	-0.021	0.0024	1.9e-18	0.1518
rs10408013	19	33963766	T	C	0.0111	0.0018	8e-10	0.2908
rs29938	19	34311481	C	T	0.015	0.0017	6.7e-18	0.6725
rs3826705	19	42637232	C	T	0.0157	0.0027	6.6e-09	0.1206
rs3810291	19	47569003	A	G	0.0274	0.0018	2.1e-52	0.6703
rs1884389	20	1410582	T	C	-0.0103	0.0017	4e-09	0.4289
rs676749	20	3026069	A	T	-0.0104	0.0017	1.7e-09	0.502
rs1884897	20	6612832	G	A	0.0194	0.0017	1.3e-30	0.6308
rs8123881	20	15819495	G	A	0.0196	0.0024	4.4e-16	0.1299
rs4814512	20	16564210	A	C	0.0133	0.0021	2.3e-10	0.782
rs6138482	20	25059442	T	C	0.0147	0.002	5.8e-13	0.1974
rs6121381	20	30785593	T	A	0.0147	0.0024	9.4e-10	0.1531
rs6142096	20	32686658	A	G	0.0137	0.0017	1.8e-15	0.5278
rs2143253	20	41987392	A	G	-0.0188	0.0026	1.1e-12	0.1189
rs2425857	20	44914134	G	A	-0.0116	0.0017	2.8e-11	0.5591
rs6019482	20	47495560	T	C	-0.0178	0.0023	2.8e-14	0.1654
rs17806379	20	51107290	T	C	-0.0258	0.0022	1.5e-30	0.1789
rs1512065	20	53453326	G	A	-0.0138	0.0021	5.7e-11	0.7629
rs559267	20	54157497	G	A	0.0115	0.0017	3e-11	0.3358
rs6011457	20	61530915	A	T	-0.0116	0.0017	2.7e-11	0.4975
rs762147	21	39238610	G	A	0.0115	0.0019	3.3e-09	0.7292
rs13047416	21	40309436	G	C	-0.0154	0.0018	2.2e-17	0.3769
rs2836961	21	40627020	C	A	0.0102	0.0017	1.1e-09	0.3835
rs2838006	21	42653567	C	T	0.0126	0.0018	5.4e-12	0.6383
rs427943	21	46570896	C	A	0.017	0.0017	7.3e-23	0.5669
rs4820408	22	40604945	G	T	-0.0151	0.0017	2.1e-19	0.592
rs9615905	22	48875699	T	C	0.011	0.0017	2.7e-10	0.45

## Sheet: BP
GWA SNPs used to build the genetic score for blood pressure (A: reference allele)
snp	chr	pos	A	B	beta	se	pval	freq
rs260508	1	2187085	G	T	-0.10755	0.0382	0.00487097	0.3817
rs2493292	1	3328659	T	C	0.218	0.05405	5.49984e-05	0.166
rs709209	1	6278414	G	A	-0.0332	0.0418	0.427045	0.3469
rs4908678	1	7739250	C	T	0.1134	0.03845	0.0031851	0.3519
rs2252865	1	8422676	C	T	-0.1283	0.0376	0.000644328	0.6819
rs9662255	1	9441949	A	C	-0.10195	0.03825	0.00769061	0.3867
rs880315	1	10796866	C	T	0.3871	0.0396	1.43798e-22	0.3569
rs17367504	1	11862778	G	A	-0.62445	0.0508	9.96022e-35	0.1392
rs3820068	1	15798197	G	A	-0.232	0.04725	9.10518e-07	0.173
rs2807337	1	22577371	C	T	-0.1069	0.03665	0.00353665	0.5994
rs150266910	1	23442265	T	C	0.0077	0.0476	0.871491	0.1759
rs6686889	1	25030470	T	C	0.1002	0.04215	0.0174435	0.2664
rs79598313	1	27284913	T	C	0.324	0.11805	0.00605847	0.0249
rs3737801	1	27960832	G	C	-0.3311	0.0758	1.25347e-05	0.0934
rs1565716	1	29549216	A	G	0.2371	0.07255	0.00108276	0.0626
rs4652875	1	33868469	G	C	-0.02525	0.0381	0.507504	0.5447
rs9729719	1	38298207	A	G	0.03355	0.04205	0.424952	0.2823
rs11210029	1	41865293	G	A	0.1271	0.03785	0.000785109	0.3549
rs7515635	1	42408070	C	T	-0.1736	0.0368	2.38888e-06	0.5288
rs72659998	1	43037556	T	C	-0.0251	0.0493	0.610663	0.162
rs839755	1	43856410	C	A	0.1145	0.0376	0.00232516	0.3718
rs512083	1	46027355	C	T	0.02725	0.0363	0.45284	0.4771
rs12142296	1	46541679	G	T	0.19985	0.0548	0.000265425	0.1292
rs4926923	1	48109225	C	T	-0.1728	0.0663	0.00915169	0.0865
rs11579440	1	49052423	C	T	-0.217	0.0518	2.79953e-05	0.1561
rs147696085	1	51021867	A	G	0.03385	0.06335	0.593111	0.0954
rs6681713	1	51527684	G	T	-0.2933	0.1412	0.0377835	0.0219
rs112557609	1	56576924	A	G	0.16065	0.0388	3.46604e-05	0.337
rs2404715	1	57008778	T	C	-0.09905	0.0633	0.117637	0.1173
rs60199046	1	59663341	G	A	-0.0512	0.0402	0.202794	0.2396
rs20354	1	67071356	T	G	0.10605	0.05305	0.0456021	0.1501
rs34517439	1	78450517	A	C	-0.0739	0.06365	0.245627	0.0915
rs12034319	1	86040107	A	G	0.05785	0.0445	0.193601	0.2097
rs385437	1	86822231	G	A	-0.0997	0.05025	0.047247	0.171
rs10923038	1	88651771	A	C	0.09495	0.0382	0.0129332	0.6173
rs10922502	1	89360158	G	A	0.16665	0.03835	1.38958e-05	0.3668
rs2065152	1	90228519	T	C	0.16145	0.03795	2.09721e-05	0.3211
rs17516329	1	92319781	T	A	-0.00745	0.0397	0.851145	0.3161
rs7514579	1	94051350	C	A	-0.09215	0.04335	0.0335265	0.2137
rs17396055	1	94730954	A	G	-0.1177	0.04	0.00325574	0.3579
rs17030613	1	113190807	C	A	0.3141	0.0445	1.68398e-12	0.2346
rs2932538	1	113216543	G	A	0.29025	0.0419	4.29228e-12	0.7555
rs12078697	1	117015118	C	G	-0.1116	0.04475	0.0126364	0.2087
rs7553422	1	119540719	C	T	0.12175	0.0371	0.00103194	0.5915
rs72704264	1	145713305	C	G	0.10175	0.04795	0.0338376	0.1899
rs11585169	1	150572037	A	T	0.1268	0.0377	0.000769901	0.5547
rs13796	1	154245917	C	T	0.1215	0.0559	0.0297409	0.1193
rs76719272	1	156129796	T	C	-0.10615	0.05635	0.0595971	0.1093
rs2171690	1	164740099	C	T	-0.14405	0.03665	8.47966e-05	0.4742
rs7524019	1	167367193	T	C	0.11225	0.03705	0.00244805	0.4861
rs2157597	1	169201567	T	C	-0.0411	0.0389	0.290715	0.341
rs12405515	1	172357441	T	G	-0.1665	0.03665	5.54661e-06	0.5865
rs12118102	1	176634724	G	A	-0.1526	0.0813	0.0605183	0.0686
rs150816167	1	179571862	C	T	0.141	0.0987	0.153127	0.0537
rs10913934	1	180131640	T	G	0.05235	0.03805	0.168877	0.5785
rs1043069	1	180859368	G	T	-0.0866	0.03865	0.0250506	0.3857
rs41475048	1	183058452	G	A	0.10065	0.0436	0.0209721	0.2863
rs4651224	1	184585182	T	C	0.15685	0.0375	2.8811e-05	0.4632
rs12042924	1	197297417	C	T	0.07185	0.037	0.0521502	0.4761
rs882624	1	201735913	T	C	-0.06535	0.03965	0.0993175	0.3479
rs33996239	1	203109801	T	C	-0.2463	0.0876	0.0049289	0.0537
rs4245739	1	204518842	A	C	0.1533	0.0417	0.000236679	0.7396
rs2629665	1	207220800	A	C	-0.16245	0.0378	1.72643e-05	0.4205
rs2761436	1	207919748	T	C	0.1119	0.0366	0.00223283	0.5288
rs7555285	1	209970355	C	G	0.09765	0.0447	0.0289208	0.7833
rs12408022	1	217718789	T	C	0.19985	0.04225	2.24324e-06	0.2694
rs35981664	1	218549354	T	A	0.1328	0.04095	0.00118287	0.2952
rs2820443	1	219753509	C	T	-0.12945	0.0396	0.00107951	0.2863
rs9431431	1	221358796	A	G	-0.13955	0.0402	0.000517766	0.2913
rs73091767	1	227250775	C	T	0.089	0.041	0.0299515	0.2624
rs2004776	1	230848702	T	C	0.2862	0.04305	2.96934e-11	0.2256
rs6429422	1	243472801	G	T	0.16765	0.0391	1.80513e-05	0.34
rs2175337	2	9298590	A	C	0.022	0.0374	0.556374	0.6262
rs67720684	2	18975439	A	C	0.1459	0.04435	0.0010028	0.2465
rs1344653	2	19730845	G	A	0.0444	0.0362	0.220003	0.495
rs7255	2	20878820	C	T	-0.00225	0.03725	0.951835	0.5298
rs66774912	2	21423532	A	G	-0.0608	0.0536	0.256657	0.17
rs10779936	2	23950200	A	G	-0.04595	0.04015	0.252434	0.7078
rs55701159	2	25139596	G	T	-0.22325	0.05885	0.000148513	0.1034
rs1275988	2	26914364	T	C	-0.39745	0.037	6.47047e-27	0.5885
rs9678851	2	27887034	A	C	-0.086	0.0376	0.0221822	0.5388
rs7562	2	28635740	C	T	-0.11935	0.0373	0.00137556	0.4602
rs1607644	2	34679626	A	G	-0.1306	0.037	0.000415984	0.3847
rs13420463	2	37517566	G	A	-0.2012	0.04405	4.93489e-06	0.2624
rs2707238	2	38094149	G	C	-0.07675	0.0412	0.0624814	0.7286
rs4952611	2	40567743	T	C	-0.17385	0.03865	6.85765e-06	0.5527
rs11681462	2	42352567	C	A	0.15315	0.0463	0.000940402	0.1899
rs76326501	2	43167878	C	A	-0.45555	0.0658	4.41391e-12	0.0845
rs35590893	2	43716933	A	G	-0.11505	0.0413	0.00534099	0.2744
rs11690961	2	46363336	C	A	0.07135	0.0573	0.213058	0.1193
rs6545155	2	50429861	C	T	-0.1071	0.04365	0.0141431	0.2058
rs10189186	2	53025757	G	A	-0.12525	0.03645	0.000589905	0.4622
rs2920899	2	55279681	T	G	0.1128	0.04575	0.0136794	0.8022
rs1975487	2	55809054	G	A	0.19715	0.03745	1.40684e-07	0.5189
rs6730325	2	59315828	A	G	-0.06275	0.0371	0.0907653	0.6193
rs72816333	2	60096560	T	A	-0.1568	0.0476	0.000987312	0.1849
rs925484	2	60611437	G	C	0.0775	0.03755	0.0390258	0.4175
rs7608483	2	61836235	C	A	-0.1334	0.03735	0.00035478	0.6203
rs13014371	2	64217786	C	T	0.1344	0.03685	0.000265095	0.4026
rs2631669	2	66104881	C	T	0.04665	0.03605	0.195653	0.5328
rs2300481	2	66782467	T	C	0.13185	0.037	0.000365924	0.3877
rs6731373	2	68503044	A	G	0.09275	0.03995	0.0202517	0.2992
rs12052761	2	69065841	A	G	-0.12665	0.0377	0.000781073	0.3926
rs3771371	2	71627539	T	C	-0.1249	0.03685	0.000700415	0.5527
rs10193543	2	72483329	G	T	-0.24275	0.05025	1.35954e-06	0.1511
rs1876487	2	73114352	C	A	0.0965	0.0432	0.0254965	0.7038
rs11689667	2	85491365	C	T	-0.04205	0.03695	0.25511	0.4274
rs72847885	2	86326717	G	A	-0.12315	0.03915	0.0016575	0.3628
rs2579519	2	96675166	C	T	0.07765	0.0384	0.0431624	0.3539
rs4851462	2	98357163	C	T	0.04995	0.03785	0.186941	0.3748
rs150194832	2	106126880	C	G	-0.16925	0.06355	0.00773882	0.0885
rs28377357	2	112769721	A	G	-0.08445	0.0393	0.0316459	0.3012
rs62158170	2	114082175	G	A	-0.23875	0.04475	9.54417e-08	0.2097
rs6723509	2	122000745	C	T	-0.1532	0.051	0.00266524	0.1471
rs13001283	2	127183454	A	G	0.1358	0.0489	0.0054847	0.16
rs4954192	2	135632981	T	C	-0.14865	0.03825	0.000101794	0.5129
rs72844590	2	138421227	T	G	0.1036	0.0542	0.0559482	0.1491
rs7606205	2	144146311	C	A	0.1186	0.03985	0.00291882	0.2833
rs1438896	2	145646072	C	T	-0.20935	0.0397	1.33992e-07	0.7207
rs34570306	2	146272860	T	C	-0.1107	0.0375	0.00315723	0.5596
rs62169544	2	146950908	A	G	-0.12095	0.037	0.00107959	0.4264
rs12990959	2	148572160	C	T	0.12825	0.03955	0.0011839	0.33
rs4664080	2	152978341	A	G	-0.02745	0.0378	0.467722	0.4026
rs3175	2	153618773	A	G	0.1007	0.0398	0.0114014	0.6312
rs1220128	2	158499902	C	G	0.1699	0.05105	0.000874374	0.8479
rs79523138	2	161368213	G	A	0.1777	0.0633	0.00499638	0.1262
rs55732192	2	162278233	T	G	-0.20155	0.0634	0.00147773	0.1004
rs1446468	2	164963486	C	T	0.37475	0.03715	6.2758e-24	0.5119
rs6712203	2	165557318	T	C	-0.154	0.0379	4.83787e-05	0.4185
rs2390258	2	166250129	A	G	-0.11345	0.03885	0.003498	0.2793
rs560887	2	169763148	C	T	0.0209	0.0391	0.592977	0.7008
rs151054210	2	172381487	A	G	-0.00395	0.04715	0.933235	0.1918
rs6758859	2	173965056	C	T	-0.07305	0.03785	0.0536085	0.3897
rs11694601	2	174949358	G	A	0.112	0.03735	0.00271169	0.4274
rs72914576	2	175529967	G	C	0.1059	0.04525	0.0192666	0.2316
rs60148403	2	177989414	A	T	0.0276	0.04625	0.55067	0.2078
rs1837164	2	178716601	T	A	-0.1247	0.0375	0.000883129	0.6262
rs79146658	2	179786068	C	T	0.1432	0.06825	0.0358903	0.1004
rs1486236	2	180739450	A	C	-0.0507	0.03855	0.188451	0.341
rs10184839	2	181946115	T	A	0.14965	0.04075	0.00024029	0.7127
rs16823124	2	183224127	A	G	0.20615	0.03945	1.73589e-07	0.2763
rs12473688	2	185033470	G	A	-0.09455	0.04025	0.0188205	0.672
rs28558491	2	187816321	T	C	-0.09845	0.041	0.0163405	0.6899
rs11901929	2	189643316	G	A	-0.04405	0.0389	0.25747	0.6511
rs7592578	2	191439591	G	T	0.26445	0.04785	3.26411e-08	0.8459
rs296797	2	201102905	C	T	-0.1348	0.0371	0.000279686	0.5805
rs1469760	2	204125426	C	T	0.06735	0.0368	0.0672256	0.4175
rs2162003	2	205077128	C	T	-0.1327	0.0402	0.000963426	0.3847
rs1263671	2	207996447	C	T	0.14955	0.05125	0.00352229	0.1531
rs1047891	2	211540507	A	C	-0.13375	0.0406	0.000986549	0.3012
rs12694277	2	213188795	C	T	0.0984	0.04	0.0138937	0.7276
rs4674114	2	217659266	G	A	0.0844	0.0455	0.0636041	0.7952
rs1063281	2	218668732	T	C	-0.1885	0.0383	8.58084e-07	0.5855
rs1996992	2	219651349	T	G	-0.21225	0.083	0.010551	0.0477
rs2972146	2	227100698	T	G	0.19405	0.03785	2.94683e-07	0.6252
rs1044822	2	230629138	T	C	-0.13865	0.0527	0.00851516	0.1531
rs12052878	2	238227594	A	G	-0.0233	0.0383	0.542952	0.327
rs4507125	2	239864732	C	A	0.1232	0.044	0.00511026	0.2068
rs139354822	2	242344695	C	T	-0.37875	0.1077	0.000436926	0.0368
rs9865843	3	7489993	G	A	0.10085	0.0363	0.00546548	0.4523
rs347591	3	11290122	T	G	0.2157	0.03885	2.8222e-08	0.6372
rs729639	3	13826854	C	T	0.00825	0.0383	0.829452	0.6193
rs11128722	3	14958126	A	G	-0.18535	0.0374	7.20028e-07	0.5487
rs4634143	3	23163749	C	T	-0.08835	0.0406	0.0295472	0.659
rs13082711	3	27537909	C	T	0.232	0.0433	8.41633e-08	0.2147
rs72851229	3	29374219	C	G	-0.129	0.049	0.00847208	0.171
rs12638085	3	30405936	A	T	0.1451	0.04145	0.000464207	0.341
rs4678915	3	36964583	A	G	-0.02755	0.037	0.456517	0.4473
rs267517	3	37539090	A	G	-0.04225	0.0364	0.245758	0.5457
rs6801957	3	38767315	C	T	0.01175	0.0362	0.745495	0.5845
rs6788984	3	41107173	G	A	-0.1034	0.05285	0.0504086	0.1451
rs9815354	3	41912651	A	G	0.1318	0.05	0.00838897	0.1839
rs141979279	3	44858131	C	T	-0.085	0.08325	0.307244	0.0567
rs113134141	3	46861939	G	A	0.14015	0.05955	0.0185984	0.0934
rs6797587	3	48197614	G	A	0.25045	0.0393	1.8564e-10	0.6859
rs73082337	3	49009570	G	C	-0.1253	0.0577	0.0298876	0.1203
rs36022378	3	49913705	C	T	0.13525	0.04765	0.00453396	0.1978
rs13303	3	52558008	C	T	0.0624	0.03755	0.096556	0.5656
rs9810888	3	53635595	G	T	0.13935	0.03685	0.000155857	0.4891
rs9827472	3	56726646	T	C	-0.15325	0.0385	6.87648e-05	0.341
rs12486605	3	57706503	C	T	0.0749	0.03645	0.0398916	0.4592
rs3774702	3	63856870	A	G	0.1336	0.0488	0.00618696	0.1799
rs918466	3	64710253	A	G	-0.1512	0.0379	6.62278e-05	0.4245
rs7630745	3	66427029	C	T	-0.07045	0.03795	0.063398	0.3638
rs4499560	3	70920485	T	A	0.11095	0.03955	0.00502683	0.6859
rs729448	3	73260545	A	G	-0.037	0.03695	0.316656	0.5278
rs1375564	3	85656311	T	C	0.11625	0.03805	0.00224918	0.6392
rs9860290	3	99839106	A	G	-0.0828	0.04585	0.0709357	0.1769
rs11923667	3	101268080	A	T	0.1056	0.03645	0.00376606	0.4085
rs28675079	3	111500002	A	G	-0.2127	0.04635	4.45381e-06	0.1938
rs1882289	3	114461208	A	G	-0.18495	0.05545	0.000851653	0.8837
rs6806529	3	123049938	C	A	-0.13505	0.03785	0.000359673	0.6083
rs6438857	3	124557643	C	T	-0.0533	0.037	0.149715	0.4284
rs62270945	3	128201889	T	C	-0.03155	0.1246	0.800106	0.0229
rs9875380	3	132780356	T	C	-0.10595	0.03645	0.00365238	0.4443
rs6783086	3	133959552	T	C	0.2015	0.03715	5.82939e-08	0.4274
rs590198	3	135953729	A	G	0.0828	0.0365	0.0232992	0.5656
rs2306374	3	138119952	C	T	0.19835	0.0499	7.03941e-05	0.1451
rs16851397	3	141134818	G	A	0.49535	0.08995	3.65107e-08	0.0457
rs62278541	3	142631909	G	A	-0.0386	0.0382	0.31227	0.3807
rs6772704	3	149524692	C	A	0.05595	0.04335	0.196822	0.3141
rs73158427	3	153721493	A	T	0.18765	0.0496	0.000154784	0.1461
rs143112823	3	154707967	A	G	-0.29015	0.07505	0.000110594	0.0775
rs9833313	3	157576791	T	A	0.01585	0.04335	0.714642	0.7545
rs78151625	3	158316726	C	T	0.1017	0.04865	0.0365781	0.1571
rs419076	3	169100886	C	T	-0.32235	0.0363	6.67611e-19	0.5179
rs4894535	3	171995605	T	C	0.0558	0.0501	0.265377	0.1541
rs73171158	3	176927949	C	T	0.1474	0.0396	0.000197477	0.5477
rs7611674	3	179169230	G	T	-0.1424	0.0476	0.00277523	0.175
rs262986	3	183435713	A	G	-0.14805	0.03715	6.74247e-05	0.5199
rs12374077	3	185317674	C	G	0.14775	0.03845	0.000121712	0.3231
rs1706003	3	194299967	T	G	0.1268	0.03715	0.000642072	0.4861
rs6777317	3	197070959	A	G	0.12485	0.039	0.00136817	0.2893
rs1250129	4	1254930	G	A	0.07885	0.05815	0.175107	0.8936
rs55829085	4	2165493	C	A	0.2225	0.08985	0.0132734	0.0497
rs231708	4	2694773	C	G	-0.0797	0.0389	0.0404775	0.6958
rs2498323	4	3451109	A	G	0.0345	0.06105	0.571999	0.0815
rs3822239	4	10095539	A	T	0.00865	0.03965	0.827305	0.7167
rs13122790	4	15356795	G	A	-0.0081	0.04205	0.84725	0.2744
rs11730129	4	16032948	C	T	0.09755	0.04455	0.0285478	0.7952
rs2610990	4	18008232	G	A	0.104	0.04195	0.0131699	0.7127
rs28667801	4	26785356	T	A	0.1216	0.03765	0.00123899	0.4304
rs1878825	4	36091370	G	C	0.0969	0.0387	0.0122841	0.3907
rs2291435	4	38387395	T	C	-0.1884	0.03675	2.9513e-07	0.5437
rs12511987	4	46595623	G	T	0.13465	0.04765	0.00471608	0.161
rs871606	4	54799245	C	T	-0.1351	0.0604	0.0253024	0.1372
rs1718845	4	57943153	G	A	0.0519	0.03925	0.186071	0.7018
rs6551716	4	63575696	A	T	0.2221	0.0542	4.17121e-05	0.8479
rs10008637	4	77414144	C	T	-0.11635	0.03595	0.00121031	0.4453
rs1458038	4	81164723	T	C	0.53595	0.04025	1.88039e-40	0.2694
rs6823199	4	83925895	C	T	-0.15005	0.0436	0.000578469	0.2614
rs2014912	4	86715670	C	T	-0.3307	0.05115	1.01099e-10	0.8459
rs13149209	4	89750668	C	T	-0.125	0.04295	0.00361012	0.2416
rs7694000	4	95324968	T	A	0.0622	0.0368	0.0909864	0.495
rs1347345	4	95938386	A	G	-0.1459	0.0375	9.99692e-05	0.6402
rs13107325	4	103188709	T	C	-0.74125	0.07515	5.98601e-23	0.0795
rs223361	4	103769304	C	T	-0.0256	0.0395	0.516919	0.332
rs4699165	4	106109381	G	A	-0.0187	0.03835	0.625823	0.664
rs13112725	4	106911742	C	G	0.3057	0.04425	4.89893e-12	0.7724
rs7694643	4	109017528	A	G	-0.1352	0.03745	0.000306024	0.6491
rs6825911	4	111381638	T	C	-0.2044	0.0458	8.08646e-06	0.7833
rs4834735	4	119958809	C	T	-0.14835	0.05365	0.00568976	0.8688
rs66887589	4	120509279	C	T	0.15315	0.03675	3.08165e-05	0.4891
rs3097937	4	124794644	T	A	-0.1866	0.0466	6.22035e-05	0.2008
rs7439567	4	138464842	T	C	0.1607	0.0374	1.73288e-05	0.4085
rs72719160	4	144051276	T	A	0.19325	0.03845	5.00796e-07	0.3221
rs4292285	4	145271954	A	T	-0.1141	0.0372	0.00216071	0.4036
rs4835266	4	146821725	C	T	-0.01785	0.03855	0.643339	0.4622
rs10305838	4	148400256	C	T	0.04815	0.0526	0.359982	0.1461
rs6823767	4	151295085	C	T	0.12025	0.0419	0.00410565	0.2594
rs13139571	4	156645513	A	C	-0.2633	0.0427	6.99169e-10	0.2584
rs17035181	4	157678511	G	T	-0.198	0.05135	0.000115309	0.16
rs869396	4	169688000	A	C	-0.0941	0.037	0.0109829	0.4712
rs4957026	5	361148	G	A	-0.1631	0.03945	3.55965e-05	0.666
rs10069690	5	1279790	T	C	0.16655	0.04055	4.00355e-05	0.2763
rs954767	5	3706050	C	A	0.1364	0.04025	0.000701941	0.2783
rs1173771	5	32815028	G	A	0.39045	0.0372	9.01492e-26	0.5805
rs74774746	5	33411769	C	G	-0.08845	0.0423	0.0365266	0.2843
rs7710854	5	43824677	G	A	-0.14895	0.0574	0.00946053	0.1203
rs6867399	5	52135543	A	C	0.01245	0.0469	0.790656	0.2565
rs1694068	5	53283630	A	T	0.14095	0.03695	0.000136396	0.6282
rs13179413	5	55868097	T	C	0.1433	0.04265	0.000779689	0.2853
rs12515541	5	57095011	T	G	0.1557	0.03735	3.06376e-05	0.6024
rs1848510	5	57754005	A	G	0.09325	0.0386	0.0157005	0.3787
rs10062049	5	61553881	T	C	0.1835	0.0529	0.000522771	0.1312
rs6875372	5	64079015	A	T	0.1479	0.03645	4.95768e-05	0.5288
rs3121685	5	65662133	T	C	-0.0947	0.03655	0.00957055	0.4831
rs4286632	5	66291370	G	A	-0.1514	0.0408	0.000206618	0.2515
rs246973	5	68007803	T	C	0.12585	0.0432	0.00357752	0.2942
rs72761109	5	71506529	T	C	0.0329	0.04105	0.422864	0.3111
rs4443403	5	72654304	C	T	0.10055	0.05945	0.0907724	0.0974
rs10078021	5	75038431	G	T	0.09185	0.03885	0.018068	0.3797
rs10057188	5	77837789	A	G	-0.13065	0.03775	0.000538318	0.4811
rs10059921	5	87514515	T	G	-0.2961	0.07305	5.04812e-05	0.0875
rs62380354	5	89484911	C	A	-0.20825	0.06585	0.00156426	0.0905
rs709668	5	96174186	G	A	0.15265	0.0454	0.000772864	0.7982
rs1871190	5	97953719	T	G	0.136	0.0393	0.000539053	0.3419
rs286809	5	107458637	A	G	-0.0991	0.04875	0.0420707	0.1799
rs79409628	5	108113740	T	G	-0.08465	0.0644	0.188698	0.0905
rs1432457	5	119781569	G	A	0.09635	0.03995	0.0158755	0.2843
rs9885577	5	121194226	T	C	0.0879	0.03865	0.0229506	0.3658
rs13359291	5	122476457	A	G	0.28095	0.0493	1.20666e-08	0.17
rs6891344	5	123136656	G	A	-0.2511	0.04765	1.36666e-07	0.1879
rs62373688	5	127352807	A	T	0.1748	0.05925	0.00317557	0.1034
rs6595838	5	127868199	A	G	0.17885	0.0402	8.6269e-06	0.2823
rs12521868	5	131784393	T	G	-0.13465	0.0378	0.000367803	0.3867
rs55747751	5	132397351	A	G	-0.17505	0.06865	0.0107757	0.0596
rs702395	5	140086677	T	C	0.06865	0.03605	0.0568712	0.4314
rs2400509	5	147696018	A	G	-0.05375	0.0416	0.196334	0.2525
rs9687065	5	148391140	G	A	-0.2145	0.0469	4.79505e-06	0.1769
rs157678	5	156145654	A	T	-0.101	0.0408	0.0133053	0.6829
rs62385385	5	158367249	A	T	0.15565	0.0373	3.00718e-05	0.3628
rs114503346	5	172192350	T	C	-0.21275	0.0948	0.0248196	0.0547
rs72812846	5	173377636	A	T	-0.2039	0.04235	1.47466e-06	0.2644
rs28362590	5	176731452	T	G	0.11285	0.0435	0.00947967	0.7853
rs12153395	5	179411477	A	G	-0.17215	0.06065	0.00453379	0.0924
rs2745599	6	1613686	G	A	-0.1007	0.0362	0.00540637	0.4394
rs1334576	6	7211818	A	G	-0.015	0.03605	0.677345	0.4076
rs9392172	6	7723962	G	C	0.02865	0.0357	0.422252	0.4523
rs114275780	6	8224648	A	T	0.05725	0.08605	0.505852	0.0507
rs1630736	6	12295987	T	C	-0.11235	0.0364	0.00202502	0.4612
rs9349379	6	12903957	G	A	-0.16755	0.0385	1.34933e-05	0.4006
rs12216497	6	19028623	T	C	0.06205	0.03665	0.0904474	0.5577
rs9368222	6	20686996	A	C	0.13925	0.04	0.000499079	0.2803
rs6911827	6	22130601	T	C	0.136	0.0376	0.000298013	0.4602
rs1799945	6	26091179	G	C	0.46115	0.0522	1.00735e-18	0.172
rs409558	6	31708147	C	T	-0.29015	0.0507	1.04733e-08	0.1839
rs115245297	6	34244132	C	T	0.4152	0.09635	1.6378e-05	0.0288
rs3176336	6	36648816	T	A	-0.01245	0.0366	0.733733	0.3917
rs4714224	6	39186743	C	G	-0.13175	0.0449	0.00334303	0.2972
rs1563788	6	43308363	T	C	0.21815	0.0398	4.22556e-08	0.333
rs9472135	6	43809802	C	T	-0.061	0.0394	0.121569	0.3032
rs78648104	6	50683009	C	T	0.26975	0.066	4.36759e-05	0.1173
rs13205180	6	51832494	T	C	0.08025	0.03685	0.0294248	0.4692
rs631441	6	53994626	G	T	-0.00375	0.0389	0.923202	0.2704
rs1925153	6	56102780	T	C	0.01065	0.039	0.784794	0.4324
rs504691	6	72206620	A	C	-0.04575	0.03735	0.220613	0.4056
rs12195276	6	73657714	T	C	-0.08645	0.0408	0.0341012	0.7445
rs10943605	6	79655477	A	G	0.16495	0.0367	6.97171e-06	0.4791
rs7753695	6	80818531	T	C	0.1078	0.0378	0.00434654	0.4632
rs9449350	6	82281417	C	T	0.18395	0.03875	2.06357e-06	0.3241
rs60255247	6	85283253	C	A	-0.0157	0.0601	0.793914	0.1143
rs35410524	6	96885405	T	C	0.22055	0.04675	2.38588e-06	0.2058
rs9486916	6	109013930	T	C	0.1616	0.04605	0.000449408	0.2296
rs3822857	6	116313931	C	G	-0.0785	0.0383	0.0404027	0.3499
rs2693560	6	117523671	G	A	0.16845	0.03885	1.4516e-05	0.6511
rs2498586	6	118026126	T	C	-0.1268	0.0492	0.0099594	0.2157
rs9372498	6	118572486	A	T	0.2771	0.06595	2.64956e-05	0.0915
rs9401090	6	119113317	C	T	-0.1302	0.0428	0.00234968	0.2366
rs11154027	6	121781390	C	T	0.03725	0.0377	0.323121	0.5159
rs6925750	6	122287990	C	T	0.0095	0.05515	0.863235	0.1203
rs10782230	6	126228512	A	G	0.1162	0.0368	0.00159069	0.495
rs13209747	6	127115454	T	C	0.33295	0.037	2.28513e-19	0.4513
rs9885632	6	131311909	T	C	0.09215	0.04215	0.0287981	0.7326
rs4896104	6	135119089	T	C	-0.01965	0.0375	0.600279	0.5785
rs668459	6	139835689	T	C	-0.1422	0.0363	8.95257e-05	0.5726
rs7763294	6	140383733	G	T	0.0939	0.03895	0.0159183	0.6918
rs6941056	6	143591821	G	C	-0.05755	0.03625	0.11238	0.4563
rs7765526	6	147713764	G	A	-0.1784	0.03735	1.78427e-06	0.5189
rs17080102	6	151004770	C	G	-0.6119	0.0728	4.27061e-17	0.0696
rs9479200	6	152398505	G	A	-0.02545	0.05635	0.651527	0.1093
rs9479509	6	153427265	A	G	-0.10975	0.0395	0.00546137	0.3032
rs598682	6	154418759	G	A	0.1474	0.04125	0.000352466	0.7734
rs449789	6	159699125	G	C	-0.0631	0.0539	0.241725	0.8827
rs555754	6	160769423	A	G	-0.12	0.03645	0.000994136	0.4761
rs9456648	6	161712235	T	C	-0.1774	0.0391	5.70373e-06	0.3111
rs73030266	6	166179459	T	A	-0.2932	0.07755	0.000156334	0.0537
rs4342401	6	169016615	T	A	-0.01395	0.03605	0.698784	0.497
rs1322639	6	169587103	A	G	-0.0212	0.04425	0.63187	0.7744
rs6959688	7	1966831	G	A	0.0872	0.03785	0.0212321	0.3847
rs2969070	7	2512545	A	G	-0.2366	0.03795	4.53168e-10	0.6392
rs73049928	7	4669949	G	A	0.12035	0.04685	0.0102041	0.2276
rs1468520	7	7290732	G	A	0.13675	0.04885	0.00511999	0.1809
rs13240040	7	14375977	G	A	-0.1309	0.0411	0.00144797	0.2913
rs2107595	7	19049388	A	G	0.1252	0.0495	0.0114293	0.168
rs4507656	7	22156538	G	C	0.15315	0.04595	0.00085924	0.3082
rs12979	7	24738164	G	C	-0.146	0.05495	0.00788486	0.1312
rs1055144	7	25871109	T	C	0.0541	0.0462	0.241601	0.2068
rs6969780	7	27159136	C	G	0.2864	0.0629	5.28211e-06	0.1004
rs7777128	7	27337113	C	G	0.4406	0.0664	3.23312e-11	0.0686
rs10274928	7	28142088	G	A	-0.101	0.03565	0.0046099	0.5258
rs917275	7	28658522	G	A	0.0391	0.038	0.303504	0.4165
rs10233127	7	30933453	A	T	0.29265	0.0601	1.11946e-06	0.0984
rs342989	7	35467896	G	A	-0.08745	0.04425	0.0481241	0.7903
rs2052263	7	36225818	A	G	0.126	0.06225	0.0429602	0.0954
rs76206723	7	40447971	A	G	-0.1842	0.0591	0.00182856	0.0934
rs12701929	7	41722494	C	T	-0.0881	0.04215	0.0366039	0.7853
rs1004558	7	44240407	T	C	0.0783	0.0479	0.102121	0.1779
rs73105827	7	45036785	T	G	-0.16095	0.0686	0.0189654	0.1064
rs11977526	7	46008110	A	G	-0.1012	0.03845	0.00848865	0.4026
rs71543920	7	46554358	G	T	0.13015	0.08035	0.105278	0.0577
rs12668436	7	47548893	C	T	0.079	0.0424	0.0624331	0.2833
rs17454517	7	50915776	G	A	-0.0997	0.037	0.00704743	0.5308
rs6593297	7	56122058	T	A	-0.10215	0.041	0.0127218	0.6789
rs2222544	7	69769369	C	T	0.06365	0.04175	0.127371	0.2346
rs1091811	7	73491212	G	A	0.01905	0.0496	0.700925	0.8628
rs34324971	7	74107374	A	G	0.10845	0.0461	0.018648	0.161
rs848445	7	77572461	C	T	0.1141	0.04245	0.00719098	0.7028
rs11770630	7	89805241	T	C	-0.0276	0.0358	0.440737	0.507
rs10245696	7	90449362	C	A	-0.04575	0.03715	0.218138	0.5994
rs2282978	7	92264410	C	T	-0.0093	0.03875	0.81033	0.3598
rs1947228	7	96461649	C	T	0.0946	0.0359	0.00841131	0.5626
rs12705090	7	100467700	T	C	0.02065	0.04545	0.64958	0.1899
rs17477177	7	106411858	C	T	0.28975	0.0448	9.95493e-11	0.2227
rs115172170	7	107019947	C	T	0.22245	0.07675	0.00375106	0.0557
rs1997571	7	116198621	A	G	-0.0249	0.0364	0.493934	0.6034
rs4728142	7	128573967	A	G	-0.14535	0.0371	8.93646e-05	0.4493
rs11556924	7	129663496	T	C	-0.19535	0.03955	7.83965e-07	0.3767
rs34072724	7	130432469	A	G	-0.12595	0.0357	0.000418694	0.4493
rs13238550	7	131059056	A	G	0.12935	0.03745	0.000552463	0.341
rs1722886	7	134215259	T	A	-0.10405	0.03715	0.00509749	0.4155
rs10267979	7	136618188	A	T	-0.0564	0.03885	0.146575	0.3539
rs7810028	7	139461616	G	C	-0.1836	0.04615	6.94006e-05	0.2137
rs12703989	7	140238048	A	G	0.1061	0.03775	0.00494498	0.5
rs73727605	7	149474622	A	G	0.18175	0.07895	0.0213301	0.0845
rs11771693	7	150050111	G	A	-0.0848	0.0394	0.031375	0.3211
rs3918226	7	150690176	T	C	0.54635	0.0722	3.81429e-14	0.0984
rs891511	7	150704843	A	G	-0.2319	0.04135	2.04415e-08	0.335
rs10224002	7	151415041	G	A	0.18715	0.04175	7.37271e-06	0.2982
rs1870735	7	155744303	G	C	-0.16055	0.03855	3.11733e-05	0.5885
rs9638084	7	156311745	G	A	-0.1164	0.03715	0.00172886	0.5845
rs4875958	8	1721090	A	G	0.15535	0.04095	0.000148448	0.6779
rs2922895	8	6379932	C	G	0.14325	0.0371	0.000112838	0.4354
rs61040371	8	8503700	C	T	-0.13555	0.0377	0.000323781	0.3738
rs62491354	8	9730663	A	G	0.1306	0.05265	0.0131187	0.1133
rs1986971	8	10268736	G	A	-0.13725	0.0414	0.000915719	0.3101
rs2898290	8	11433909	C	T	-0.23715	0.037	1.46036e-10	0.5527
rs1047030	8	22428708	G	A	-0.1623	0.0511	0.00149256	0.2127
rs62503324	8	23400615	T	C	0.1602	0.04105	9.51815e-05	0.2515
rs6557876	8	25900675	T	C	-0.28165	0.04235	2.92037e-11	0.2674
rs17321041	8	26445194	T	C	0.3193	0.077	3.37223e-05	0.0656
rs2979470	8	30288272	C	T	-0.15585	0.0365	1.95593e-05	0.5149
rs11991469	8	32413280	G	C	0.11195	0.03585	0.0017918	0.4692
rs7845722	8	33309993	A	G	-0.06385	0.0371	0.0852464	0.6133
rs1906672	8	38130025	A	G	0.14895	0.04325	0.000573323	0.2445
rs2978456	8	42324765	C	T	0.0595	0.03945	0.131494	0.4483
rs4873492	8	51947549	T	C	0.1595	0.05055	0.00160338	0.1769
rs6996733	8	60535824	C	T	-0.107	0.0492	0.0296454	0.1412
rs2354862	8	64501744	C	A	-0.1539	0.0385	6.40413e-05	0.333
rs13253358	8	68920135	T	C	0.15875	0.04	7.22506e-05	0.3042
rs1350100	8	76054904	G	A	0.01045	0.03725	0.779066	0.5706
rs1449544	8	76591880	C	A	-0.12915	0.03645	0.000395288	0.4612
rs72688070	8	81393697	T	C	-0.15415	0.0476	0.00120183	0.1958
rs56345595	8	82814156	G	A	-0.1076	0.03725	0.00386973	0.4314
rs2142141	8	90940205	C	G	-0.11455	0.0389	0.00323237	0.5219
rs7009170	8	92149429	C	T	0.0123	0.0391	0.753082	0.669
rs62526122	8	92769569	A	G	0.14275	0.04415	0.00122371	0.2793
rs4582532	8	95969257	A	G	-0.0392	0.0356	0.270843	0.5427
rs2978098	8	101676675	C	A	-0.1353	0.03765	0.000326108	0.4672
rs142449193	8	102750597	T	C	-0.339	0.08915	0.000143197	0.0527
rs2513877	8	103883630	A	G	-0.126	0.0458	0.0059397	0.2078
rs35783704	8	105966258	A	G	-0.38145	0.06135	5.04804e-10	0.0994
rs28499085	8	110107161	G	A	-0.08725	0.04205	0.0379948	0.2376
rs2205260	8	116959837	C	A	0.01475	0.0484	0.760555	0.832
rs2071518	8	120435812	T	C	0.0386	0.0416	0.353467	0.2247
rs62523863	8	126520544	A	G	0.11645	0.0435	0.00742821	0.2316
rs4598218	8	129483956	T	C	0.0943	0.03765	0.0122573	0.6193
rs894344	8	135612745	G	A	0.1185	0.03695	0.0013411	0.4274
rs4454254	8	141060027	A	G	-0.11995	0.03775	0.00148559	0.6402
rs10087782	8	141858620	C	T	-0.1136	0.0362	0.00170034	0.5457
rs34591516	8	142367087	T	C	0.4238	0.08495	6.07502e-07	0.0517
rs4129585	8	143312933	C	A	-0.12065	0.03585	0.000764296	0.5547
rs62524579	8	144060955	A	G	-0.16575	0.0421	8.24878e-05	0.5447
rs520015	9	211762	G	C	-0.15595	0.0364	1.83282e-05	0.4712
rs60191654	9	753648	G	A	0.18195	0.0466	9.44179e-05	0.1849
rs12216886	9	2493751	G	T	-0.10875	0.04555	0.016964	0.1839
rs28558845	9	4334791	C	G	-0.1126	0.04925	0.022237	0.163
rs1332813	9	9350706	C	T	-0.13865	0.03985	0.00050273	0.6551
rs35287509	9	10594635	C	T	0.16505	0.03905	2.37215e-05	0.3131
rs11789875	9	16872323	A	G	0.0426	0.0516	0.409042	0.1451
rs4977492	9	19057551	C	T	0.0381	0.0385	0.322365	0.3032
rs4364717	9	21801530	G	A	0.096	0.03635	0.00826641	0.4324
rs9886665	9	22942770	C	T	-0.1487	0.04145	0.000333922	0.7455
rs4553000	9	34223553	T	C	-0.1016	0.0361	0.00488677	0.503
rs76452347	9	35906471	T	C	-0.17055	0.0498	0.000615481	0.2078
rs11141731	9	89888472	T	C	-0.1635	0.04385	0.000192531	0.1928
rs7045409	9	95201540	A	T	-0.116	0.0382	0.00239224	0.3549
rs10988442	9	101739709	G	A	-0.0307	0.03705	0.407325	0.4145
rs7020564	9	109670016	T	A	0.09135	0.0425	0.0316018	0.3101
rs7043304	9	112358150	T	C	0.0853	0.05245	0.103884	0.8559
rs13290326	9	116696625	T	C	-0.10405	0.03705	0.00497934	0.503
rs10982910	9	118534500	G	T	0.13775	0.06285	0.0283993	0.1014
rs1861881	9	119312256	T	G	0.07895	0.0388	0.0418716	0.3161
rs1953126	9	123640500	C	T	-0.09895	0.0382	0.00958884	0.6402
rs10818775	9	125755571	T	C	-0.14935	0.0556	0.00722804	0.1223
rs7861040	9	127044135	C	G	-0.0767	0.0405	0.058248	0.334
rs72765298	9	127900996	C	T	0.1945	0.0579	0.000781571	0.1133
rs7023828	9	128498594	T	C	-0.1247	0.03695	0.000738611	0.4314
rs1891730	9	130309028	C	T	0.1407	0.0382	0.000230283	0.3489
rs7869756	9	131210410	G	A	-0.0145	0.0478	0.761625	0.2346
rs184457	9	131940019	A	G	-0.11125	0.04275	0.00925902	0.2783
rs687621	9	136137065	G	A	-0.1153	0.0387	0.00288881	0.3708
rs56352451	10	5804865	T	C	0.0853	0.05225	0.102567	0.1233
rs36006409	10	10876943	G	T	0.141	0.0479	0.00324385	0.1998
rs10906391	10	13523937	T	C	0.1171	0.03915	0.00278011	0.3469
rs4373814	10	18419972	C	G	0.20585	0.037	2.64396e-08	0.4662
rs1813353	10	18707448	C	T	-0.3548	0.0383	1.97454e-20	0.338
rs11010905	10	19934813	T	A	-0.04265	0.0374	0.25413	0.5477
rs72795925	10	20531420	T	C	0.0227	0.04315	0.598838	0.1839
rs10732433	10	21037294	T	C	0.02465	0.03665	0.501216	0.3748
rs3802517	10	28233469	A	T	0.13045	0.0362	0.000313851	0.4652
rs1265842	10	28924901	C	T	-0.1539	0.03685	2.96171e-05	0.5109
rs9337951	10	30317073	A	G	-0.01	0.0419	0.811367	0.3489
rs11008355	10	31412561	C	G	-0.0262	0.04305	0.542793	0.2604
rs10826995	10	32082658	C	T	0.03445	0.0408	0.398467	0.2793
rs76164690	10	32590362	G	T	0.15475	0.054	0.00416035	0.1233
rs2246438	10	45273079	A	G	-0.04655	0.04065	0.252151	0.2942
rs34130368	10	48411796	T	G	-0.1707	0.05615	0.00236522	0.1173
rs10761530	10	62390726	C	T	-0.1977	0.03615	4.52889e-08	0.5089
rs1530440	10	63524591	T	C	-0.42845	0.0466	3.77774e-20	0.1899
rs7090758	10	65335315	C	T	0.10015	0.0369	0.00664577	0.4642
rs7914287	10	69350563	C	T	0.0752	0.0444	0.0903235	0.2306
rs10823136	10	69855363	C	T	0.22175	0.06825	0.00115777	0.0835
rs10998362	10	70404159	T	C	0.0033	0.0421	0.937522	0.3121
rs12572586	10	74751579	C	T	0.26515	0.07565	0.000456681	0.0577
rs10887914	10	82215288	C	T	-0.0994	0.0357	0.00536411	0.5765
rs77413490	10	89681688	T	G	0.3514	0.0943	0.00019423	0.0427
rs11187142	10	94468685	C	T	-0.18505	0.0605	0.00222316	0.8986
rs932764	10	95895940	G	A	0.2567	0.0371	4.54402e-12	0.4344
rs4494250	10	96563757	A	G	0.2164	0.0386	2.06796e-08	0.333
rs603424	10	102075479	A	G	0.1486	0.04975	0.0028179	0.1968
rs112184198	10	102604514	A	G	-0.4167	0.06045	5.45126e-12	0.0915
rs72847884	10	103115345	G	A	-0.30405	0.09365	0.00116767	0.0328
rs11191156	10	103702763	G	A	0.0296	0.03845	0.4414	0.3419
rs11191548	10	104846178	C	T	-0.73895	0.065	6.00364e-30	0.0885
rs4387287	10	105677897	C	A	-0.1812	0.0496	0.000258966	0.8459
rs111777102	10	111965826	T	C	0.18075	0.07425	0.0149188	0.0726
rs34872471	10	114754071	C	T	0.0931	0.04045	0.0213573	0.3151
rs2782980	10	115781527	C	T	0.2906	0.0414	2.22945e-12	0.6968
rs11197813	10	118523933	G	A	0.1141	0.0399	0.0042411	0.2972
rs72842207	10	121433675	T	C	-0.11795	0.0441	0.00748178	0.2177
rs11592107	10	122968964	A	G	0.19205	0.03935	1.05786e-06	0.3012
rs72834453	10	124235226	G	T	0.1655	0.05665	0.00348409	0.1292
rs4411245	10	126712781	A	G	0.1262	0.0396	0.00143822	0.3181
rs7096563	10	133770229	G	A	-0.11165	0.0381	0.00338476	0.6074
rs1133400	10	134459388	G	A	0.122	0.0442	0.00577694	0.2137
rs661348	11	1905292	C	T	0.25145	0.03975	2.51947e-10	0.4254
rs17224476	11	4673788	A	G	0.1413	0.058	0.0148422	0.1173
rs2929184	11	6289118	G	A	-0.1216	0.0457	0.0077948	0.2097
rs110419	11	8252853	G	A	-0.09875	0.0373	0.00811006	0.5229
rs10743086	11	8774923	A	G	-0.10325	0.0452	0.0223544	0.2107
rs360153	11	9762274	C	T	0.1448	0.03665	7.78622e-05	0.5974
rs7129220	11	10350538	A	G	0.29025	0.0575	4.46866e-07	0.1292
rs900145	11	13293905	T	C	0.1163	0.03965	0.00335525	0.7237
rs4757391	11	16302939	T	C	-0.3959	0.0455	3.28686e-18	0.8062
rs381815	11	16902268	T	C	0.28435	0.0409	3.5932e-12	0.2952
rs5219	11	17409572	C	T	-0.2389	0.03745	1.78048e-10	0.6471
rs10766533	11	19224677	A	T	0.1801	0.0409	1.06556e-05	0.6759
rs11026586	11	22515533	A	G	0.15975	0.0729	0.0284259	0.0716
rs11030119	11	27728102	A	G	-0.15155	0.04045	0.000179247	0.2823
rs871004	11	28512458	A	G	0.09835	0.0387	0.0110427	0.3598
rs11031051	11	30355707	C	A	0.10865	0.03855	0.0048261	0.336
rs919045	11	31111810	C	T	-0.07185	0.0376	0.0560169	0.4066
rs4922591	11	32374199	C	T	0.1309	0.03795	0.000562093	0.5944
rs190194639	11	34068037	T	C	0.21005	0.0693	0.00243725	0.0795
rs7480089	11	45207851	A	G	-0.124	0.0569	0.0293122	0.1272
rs1585453	11	46884713	T	A	0.30055	0.066	5.26885e-06	0.1252
rs7103648	11	47461783	G	A	0.24905	0.03765	3.71869e-11	0.3738
rs11537751	11	47587452	T	C	0.3025	0.0852	0.000384545	0.0586
rs75905900	11	55113534	C	A	-0.2505	0.05605	7.85039e-06	0.1272
rs11607056	11	57496820	T	C	-0.04475	0.03785	0.237087	0.3111
rs11229457	11	58207203	T	C	-0.2237	0.04475	5.76635e-07	0.2097
rs751984	11	61278246	C	T	-0.3988	0.0586	1.00726e-11	0.1183
rs4980515	11	63744609	C	T	-0.1235	0.0387	0.00141676	0.504
rs3741378	11	65408937	T	C	-0.2996	0.05525	5.87303e-08	0.1312
rs67976715	11	68023742	C	G	0.13325	0.0448	0.00293629	0.2346
rs67330701	11	69079707	T	C	-0.25395	0.07235	0.000448072	0.0895
rs875106	11	70005641	A	G	-0.0111	0.03655	0.761361	0.5149
rs504217	11	72006086	T	C	0.36985	0.0705	1.55353e-07	0.0915
rs2298807	11	73068571	C	T	-0.12495	0.0441	0.00460653	0.2018
rs4420291	11	74374950	A	G	0.0774	0.0363	0.0329878	0.5199
rs7927515	11	76125330	A	C	0.1307	0.0388	0.000755629	0.3419
rs59986178	11	77359909	C	G	0.191	0.0679	0.00490877	0.0964
rs2450128	11	77940075	A	G	-0.1562	0.0503	0.00190043	0.1769
rs2289125	11	89224453	C	A	0.0577	0.04625	0.212189	0.7813
rs10830963	11	92708710	G	C	0.0112	0.0395	0.77676	0.2883
rs11021221	11	95308854	A	T	-0.0362	0.0486	0.456359	0.1581
rs633185	11	100593538	C	G	0.38875	0.0403	5.09107e-22	0.7227
rs61892344	11	101100768	T	C	-0.1068	0.04795	0.0259259	0.1779
rs12807220	11	102077200	A	G	-0.01645	0.0383	0.667557	0.3966
rs4754196	11	107096777	G	A	0.1393	0.03595	0.000106701	0.4642
rs17119370	11	116097136	A	T	0.04055	0.0384	0.290973	0.6491
rs1076485	11	116772441	T	C	0.17455	0.0524	0.000865014	0.1421
rs8258	11	117283676	C	T	0.01545	0.03795	0.683924	0.6312
rs12574332	11	122521123	T	C	0.1919	0.0558	0.00058372	0.1103
rs11222386	11	130779068	C	G	0.0442	0.04555	0.331866	0.1909
rs78998485	12	434755	G	C	0.09715	0.04105	0.0179511	0.2227
rs11571376	12	1059556	G	C	0.13005	0.04055	0.00134056	0.3052
rs55935819	12	2521579	A	G	0.1633	0.03795	1.68478e-05	0.3797
rs75507123	12	5417856	T	G	-0.09175	0.0548	0.0940775	0.1262
rs7132012	12	8832203	G	A	-0.11715	0.0382	0.00216397	0.3091
rs2024385	12	12888438	A	T	-0.1213	0.0405	0.00274389	0.4145
rs28621435	12	13860990	A	G	-0.22595	0.05825	0.0001049	0.1153
rs7313556	12	15297359	G	A	-0.06515	0.0384	0.0897696	0.6352
rs61912333	12	19554817	G	C	-0.145	0.03705	9.09188e-05	0.4821
rs12579720	12	20173764	G	C	0.2868	0.04335	3.69256e-11	0.7336
rs73080726	12	20754154	T	C	-0.0361	0.05935	0.543018	0.1014
rs704191	12	22015022	C	T	-0.032	0.0371	0.388394	0.5815
rs7976167	12	24210599	C	T	-0.0841	0.04025	0.036668	0.325
rs17287293	12	24770878	G	A	-0.03315	0.05085	0.514454	0.1551
rs6487543	12	26438189	A	G	0.14055	0.04495	0.00176716	0.7972
rs1098708	12	27321112	G	A	0.0775	0.0364	0.0332443	0.4433
rs10842991	12	27962103	T	C	-0.10645	0.04485	0.017622	0.2087
rs7965392	12	42540280	A	G	0.1411	0.0378	0.00018936	0.3907
rs11168245	12	48204499	G	C	-0.21215	0.04265	6.55147e-07	0.2157
rs2261608	12	48721634	T	A	-0.05575	0.03725	0.134486	0.6491
rs1126930	12	49399132	C	G	0.41785	0.1115	0.000178582	0.0239
rs7977389	12	49981722	C	T	-0.12205	0.05955	0.0404095	0.1054
rs7302981	12	50537815	G	A	-0.3027	0.0368	1.94308e-16	0.6024
rs61926181	12	50767037	A	G	-0.23465	0.10655	0.0276475	0.0338
rs73099903	12	53440779	T	C	0.32015	0.06995	4.72051e-06	0.0825
rs7297416	12	54443090	C	A	-0.2057	0.03995	2.61968e-07	0.3191
rs7137749	12	57098040	C	T	-0.06665	0.0374	0.0747353	0.6282
rs10437954	12	58003922	A	G	-0.1729	0.06035	0.00417069	0.9066
rs4143175	12	67782397	C	T	-0.2215	0.0426	1.99793e-07	0.7535
rs513177	12	69950545	T	C	0.1332	0.05255	0.0112534	0.1431
rs7963801	12	79685226	C	T	0.09315	0.03895	0.0167784	0.5805
rs17249754	12	90060586	A	G	-0.60455	0.04945	2.27235e-34	0.1441
rs10858966	12	90567026	C	G	0.20945	0.04405	1.98619e-06	0.2922
rs76785029	12	94882905	T	C	0.04445	0.0777	0.567273	0.0706
rs7977311	12	95487226	T	C	-0.01825	0.0579	0.752611	0.1153
rs11108209	12	96109855	C	T	0.1993	0.06365	0.00174102	0.0934
rs7134060	12	96717095	A	G	-0.07095	0.0362	0.0500022	0.4523
rs11112548	12	105871914	T	A	-0.28335	0.0919	0.00204758	0.0378
rs3184504	12	111884608	C	T	-0.5092	0.0372	1.19477e-42	0.5358
rs10850411	12	115387796	C	T	-0.2446	0.03945	5.63723e-10	0.3032
rs35444	12	115552437	G	A	-0.2761	0.03765	2.24498e-13	0.3976
rs11067763	12	116198341	G	A	-0.16685	0.06015	0.00553889	0.0944
rs11615689	12	116699675	C	T	0.0264	0.0498	0.596028	0.1899
rs3898618	12	120813921	C	T	0.2082	0.08255	0.0116654	0.0537
rs1060105	12	123806219	T	C	-0.1325	0.0457	0.00373945	0.2227
rs1271309	12	124820705	G	A	0.146	0.0504	0.0037696	0.8569
rs2480171	13	21559858	C	T	-0.14085	0.0554	0.0110088	0.8777
rs606950	13	22298923	A	G	0.1154	0.0376	0.0021467	0.6093
rs55641580	13	25257917	T	C	0.1277	0.05605	0.0227073	0.1352
rs1331012	13	27115424	T	G	0.1164	0.0407	0.00423707	0.2843
rs9508495	13	30146201	T	C	-0.2998	0.04225	1.28551e-12	0.7396
rs9532243	13	32191408	C	A	-0.264	0.0358	1.65209e-13	0.5557
rs9549297	13	41397482	G	A	0.133	0.04845	0.00604928	0.1779
rs73187288	13	42738672	C	A	0.12945	0.06165	0.0357502	0.0984
rs912434	13	47189928	T	G	0.0958	0.04305	0.0260598	0.7813
rs12583615	13	50564085	A	G	0.186	0.0523	0.000375964	0.1511
rs9526707	13	51489186	A	G	-0.1176	0.0395	0.0029088	0.327
rs75961402	13	56398286	A	G	0.2028	0.05075	6.44057e-05	0.1312
rs9563529	13	58316637	T	G	0.0784	0.04575	0.086591	0.1938
rs3861113	13	72364382	A	C	0.16815	0.06495	0.0096279	0.0795
rs78474310	13	73826901	G	A	0.3983	0.09015	9.953e-06	0.0398
rs4304924	13	79238925	A	G	-0.0199	0.036	0.580416	0.5805
rs7988232	13	79808655	A	G	0.10585	0.03705	0.00427733	0.4036
rs1215469	13	80707408	C	A	0.16825	0.04495	0.000181802	0.7803
rs55684003	13	97988689	G	A	-0.0856	0.03945	0.0300193	0.3002
rs3742182	13	111375132	T	C	-0.03075	0.0454	0.498208	0.7734
rs9549328	13	113636156	T	C	0.1442	0.04415	0.00109025	0.2316
rs7331680	13	115000650	T	G	0.2542	0.0505	4.81194e-07	0.172
rs17880989	14	23313633	A	G	0.2365	0.11625	0.0419104	0.0199
rs452036	14	23865885	A	G	-0.0288	0.03835	0.452666	0.336
rs17115145	14	30122409	T	C	0.078	0.0375	0.0375255	0.4056
rs4424827	14	35110857	T	C	-0.1173	0.03605	0.00113867	0.5736
rs8904	14	35871217	A	G	0.22015	0.0381	7.54972e-09	0.3907
rs34983854	14	39858442	G	A	0.16105	0.03695	1.30901e-05	0.3718
rs9888615	14	53377540	C	T	0.1583	0.03985	7.11532e-05	0.6998
rs210381	14	54107791	A	G	-0.1122	0.0376	0.00284467	0.5497
rs7144602	14	55285588	G	T	0.0682	0.03935	0.0830665	0.3509
rs11628933	14	60700903	C	G	-0.1465	0.04265	0.000592695	0.2167
rs731681	14	68010224	C	G	-0.15015	0.03625	3.44187e-05	0.5179
rs57786342	14	69260028	A	G	0.13395	0.045	0.00291401	0.2157
rs11623535	14	72462381	A	G	0.1624	0.0408	6.88017e-05	0.7237
rs4903064	14	73279420	C	T	-0.0387	0.04205	0.357399	0.2416
rs11159091	14	75074316	A	G	0.08115	0.03655	0.0264021	0.4672
rs11627326	14	85785251	C	G	0.0023	0.04025	0.954431	0.3042
rs4904503	14	89565130	T	C	0.05095	0.03975	0.199926	0.2982
rs11160085	14	93112102	C	T	-0.07355	0.0415	0.0763466	0.3012
rs8013933	14	94465789	C	T	0.0025	0.04045	0.950718	0.2932
rs9323988	14	98587630	C	T	0.1741	0.03705	2.61368e-06	0.4105
rs1475130	14	100225144	C	T	0.08185	0.03875	0.0346643	0.6491
rs28470843	14	100742658	C	T	-0.0034	0.03725	0.927274	0.4115
rs11626434	14	101998443	C	G	-0.0519	0.03985	0.192785	0.3797
rs8014182	14	103859962	T	C	-0.2551	0.0536	1.94238e-06	0.1243
rs10873612	15	26105602	T	C	-0.10285	0.03805	0.00687121	0.5885
rs11629850	15	40317075	A	G	0.1235	0.03605	0.000612997	0.5298
rs2925345	15	41311799	C	T	-0.11325	0.0363	0.00180952	0.5109
rs4924570	15	41974660	C	T	0.0416	0.0399	0.297131	0.4016
rs1036477	15	48914926	G	A	-0.13725	0.05905	0.0201093	0.1173
rs3098186	15	50810621	T	C	-0.08805	0.03705	0.0174769	0.5308
rs3191402	15	59429160	A	G	-0.1004	0.0401	0.0122888	0.3797
rs956006	15	62808539	T	C	-0.01365	0.0394	0.729007	0.328
rs832890	15	65166309	T	C	0.011	0.03625	0.761548	0.4155
rs7178615	15	66869072	G	A	0.1371	0.0378	0.000286751	0.5994
rs2289261	15	67457485	C	G	-0.02325	0.0392	0.553106	0.6252
rs62004794	15	68454523	G	A	0.05355	0.0363	0.140157	0.5666
rs11853359	15	71621524	A	G	-0.04825	0.0384	0.208931	0.3529
rs61653296	15	74557817	G	A	0.1527	0.04565	0.000822777	0.2256
rs1378942	15	75077367	A	C	-0.4296	0.03845	5.53116e-29	0.6133
rs11634028	15	76276150	A	T	0.23235	0.0507	4.58703e-06	0.1909
rs62011052	15	79156983	C	T	-0.06835	0.05145	0.184021	0.1521
rs2759308	15	81016227	A	G	0.1884	0.03675	2.9513e-07	0.4612
rs2034618	15	83799632	T	C	-0.0622	0.0439	0.156525	0.1988
rs899927	15	84561879	T	C	-0.0568	0.0898	0.527049	0.3241
rs7180952	15	85162551	T	C	-0.0518	0.0364	0.154714	0.5437
rs3743157	15	85680532	A	C	0.1335	0.0476	0.00503756	0.1491
rs11632436	15	86295286	C	G	0.1204	0.0364	0.000940681	0.492
rs28611491	15	90641809	T	C	0.0305	0.06335	0.630195	0.0934
rs2521501	15	91437388	T	A	0.4551	0.04125	2.65684e-28	0.3191
rs873122	15	92702020	C	G	0.1002	0.0407	0.0138197	0.7435
rs11632112	15	93468276	G	C	0.10715	0.0425	0.0116963	0.7704
rs12906962	15	95312071	C	T	0.2273	0.0394	7.97265e-09	0.3459
rs4984496	15	96635898	G	T	-0.0869	0.0391	0.0262491	0.6561
rs34756251	15	100192540	T	C	-0.1671	0.04835	0.000548154	0.167
rs9932866	16	706067	A	G	0.09875	0.0368	0.00728726	0.3767
rs11248862	16	1344291	G	A	-0.0213	0.05685	0.707906	0.8847
rs2379829	16	3538873	C	G	-0.17435	0.0417	2.90159e-05	0.7256
rs4785955	16	4297651	T	G	0.05605	0.04575	0.220524	0.2227
rs12921187	16	4943019	G	T	0.1991	0.0366	5.33133e-08	0.5517
rs35450617	16	6889675	G	T	0.0923	0.03965	0.0199191	0.2803
rs11642631	16	11198835	C	T	-0.00015	0.03645	0.996717	0.4414
rs57327054	16	14487036	T	C	-0.0891	0.0407	0.0285831	0.3042
rs3915425	16	15912544	C	T	-0.0766	0.039	0.0495182	0.328
rs13333226	16	20365654	G	A	-0.2945	0.04635	2.1002e-10	0.2018
rs11639856	16	24788645	A	T	-0.1485	0.0459	0.00121517	0.162
rs72799341	16	30936743	A	G	0.12605	0.04315	0.0034868	0.2505
rs10468291	16	49768046	A	C	-0.1204	0.037	0.00113771	0.5726
rs34941092	16	50550137	A	G	-0.24765	0.05195	1.86912e-06	0.1799
rs9932220	16	51758116	A	G	-0.19745	0.04385	6.7048e-06	0.1978
rs37060	16	58566304	A	G	0.05045	0.0407	0.215139	0.2376
rs28633979	16	65282820	C	A	0.02415	0.0364	0.507035	0.5189
rs45474499	16	66914492	T	C	0.2892	0.08755	0.000955693	0.0547
rs7185555	16	69131281	C	G	-0.04235	0.05455	0.437541	0.1392
rs33063	16	69640217	G	A	-0.0544	0.05165	0.29223	0.8588
rs62053102	16	71654365	T	A	0.0015	0.09665	0.987617	0.0437
rs1012089	16	74171973	G	C	0.10725	0.03645	0.00325693	0.5288
rs35261357	16	75444572	T	C	0.19015	0.0373	3.43523e-07	0.5726
rs56844452	16	80864776	T	C	-0.17825	0.0728	0.0143457	0.0716
rs8059962	16	81574197	C	T	0.1413	0.0373	0.00015174	0.5547
rs7500448	16	83045790	G	A	-0.0994	0.0426	0.0196307	0.2435
rs7187540	16	85318302	A	C	-0.1005	0.03965	0.0112551	0.2972
rs3851018	16	86437811	C	G	0.167	0.0378	9.96233e-06	0.5437
rs6540125	16	87993889	G	T	-0.1289	0.03795	0.00068235	0.6173
rs1126464	16	89704365	C	G	0.20325	0.0451	6.58585e-06	0.2505
rs12941318	17	1333598	C	T	0.1439	0.0386	0.000193021	0.4662
rs4480845	17	1958609	C	T	-0.0703	0.0387	0.069288	0.6412
rs7215084	17	3880148	T	C	0.15525	0.03605	1.65844e-05	0.5199
rs28427409	17	6473882	T	C	0.08075	0.037	0.0290776	0.3887
rs8069739	17	8078765	C	T	0.1482	0.03825	0.00010684	0.6809
rs4925159	17	18185510	A	G	0.2256	0.0363	5.13652e-10	0.4155
rs7502046	17	19196440	T	C	0.11025	0.0491	0.0247413	0.8121
rs138285687	17	27195674	T	C	-0.19685	0.09525	0.0387656	0.0437
rs11080134	17	29161503	G	A	0.0979	0.03745	0.00894492	0.327
rs1551355	17	30032420	T	C	0.14055	0.04245	0.000929785	0.2366
rs9899540	17	30777924	T	A	-0.1177	0.03885	0.00244877	0.6262
rs3135967	17	33313729	G	A	-0.0286	0.03655	0.433927	0.4891
rs79089478	17	40317241	C	T	-0.03715	0.11655	0.749918	0.0249
rs56228409	17	40919596	C	A	0.00815	0.04945	0.869091	0.1302
rs9904409	17	42680402	G	A	-0.11325	0.0613	0.0646788	0.8926
rs12946454	17	43208121	T	A	0.23475	0.0414	1.42556e-08	0.2833
rs4792830	17	44199290	C	T	0.18315	0.05545	0.000956647	0.1779
rs17608766	17	45013271	C	T	0.4021	0.0534	5.07549e-14	0.174
rs62076103	17	45888374	G	A	0.0945	0.0794	0.233977	0.0537
rs7406910	17	46688256	C	T	0.3235	0.06485	6.08704e-07	0.9056
rs12940887	17	47402807	T	C	0.25665	0.03745	7.22476e-12	0.3628
rs12325702	17	55446364	T	A	-0.0145	0.03905	0.7104	0.5706
rs34430710	17	56876627	T	A	0.14545	0.0398	0.000257661	0.3519
rs2645466	17	57853214	C	A	0.1134	0.03945	0.00404636	0.2952
rs1036902	17	58950791	C	T	0.11915	0.04905	0.0151341	0.162
rs2240736	17	59485393	T	C	0.3374	0.04195	8.7731e-16	0.7286
rs740698	17	60767151	T	C	-0.06475	0.0381	0.0892297	0.5726
rs4308	17	61559625	G	A	-0.228	0.0381	2.17387e-09	0.6332
rs6504213	17	62381714	C	T	0.06365	0.03785	0.092639	0.6342
rs112260610	17	64252393	T	C	0.24085	0.05335	6.34583e-06	0.1441
rs2467099	17	73949045	T	C	-0.13735	0.0438	0.0017136	0.2396
rs35504735	17	74686809	G	A	0.00085	0.03595	0.981137	0.4702
rs9302885	17	76799898	G	A	-0.08235	0.0365	0.0240603	0.5477
rs34413141	18	777282	A	T	-0.17975	0.0499	0.00031553	0.1769
rs11665020	18	10879503	C	G	-0.06355	0.03965	0.108984	0.3241
rs963920	18	12711052	G	T	0.04535	0.0397	0.253322	0.3062
rs4800420	18	20158965	A	G	0.02515	0.03905	0.519546	0.3072
rs1154214	18	24546824	G	T	0.15125	0.03675	3.86096e-05	0.6243
rs10164193	18	31161426	G	T	0.3233	0.06825	2.16909e-06	0.0895
rs61735998	18	34289285	T	G	0.01945	0.11785	0.868912	0.0229
rs12958173	18	42141977	C	A	-0.2646	0.03955	2.22766e-11	0.7058
rs7236548	18	43097750	A	C	0.1345	0.0465	0.00382222	0.2008
rs745821	18	48142854	G	T	-0.15915	0.04205	0.000153845	0.2575
rs36010659	18	48283949	C	T	-0.09515	0.05245	0.069661	0.166
rs11876341	18	48799991	G	A	0.18095	0.03995	5.91481e-06	0.3171
rs34163044	18	51851616	A	C	0.1265	0.0382	0.000927912	0.4374
rs72930904	18	52607301	T	C	-0.1895	0.0497	0.000137358	0.1421
rs12605156	18	53498114	T	A	-0.1648	0.04595	0.000335137	0.2008
rs10048404	18	54578482	T	C	-0.0999	0.04435	0.0242884	0.3857
rs7235890	18	55732115	T	G	-0.2236	0.0605	0.000219137	0.8917
rs6567160	18	57829135	C	T	-0.12325	0.04325	0.0043759	0.2396
rs12172847	18	60223017	A	G	-0.1057	0.03925	0.00708136	0.2893
rs10460108	18	73034151	G	A	-0.15945	0.0361	1.00128e-05	0.506
rs1047922	18	74070562	C	T	0.0674	0.0568	0.235378	0.1282
rs740406	19	2232221	G	A	0.37365	0.081	3.96969e-06	0.0746
rs2613765	19	5066330	A	G	-0.1449	0.03595	5.56351e-05	0.4483
rs7248104	19	7224431	A	G	-0.09955	0.037	0.00713364	0.4215
rs2009733	19	8398714	G	A	-0.10235	0.0379	0.00692296	0.4821
rs10409243	19	10332988	T	C	-0.1001	0.03835	0.00904974	0.5845
rs1529744	19	10841472	C	T	-0.0394	0.03925	0.315465	0.6332
rs17638167	19	11584818	T	C	-0.38035	0.08755	1.39673e-05	0.0547
rs10418305	19	15278808	G	C	-0.00395	0.06025	0.947728	0.8817
rs3745318	19	16436262	C	T	-0.174	0.045	0.000110333	0.7684
rs1077795	19	17222584	G	A	-0.12235	0.0448	0.00631373	0.2495
rs8111708	19	18558876	G	A	0.0149	0.03825	0.696875	0.3459
rs2304130	19	19789528	G	A	0.2704	0.0686	8.09092e-05	0.0825
rs6511291	19	21950402	C	T	0.0855	0.03765	0.023152	0.5586
rs62104477	19	30294991	T	G	0.10855	0.0389	0.00526286	0.2813
rs8105753	19	31927547	C	A	-0.1406	0.0389	0.000301049	0.4264
rs1821295	19	32590773	T	C	-0.1132	0.0396	0.00425534	0.7147
rs7256564	19	33889593	G	A	-0.1566	0.0389	5.68044e-05	0.6918
rs12983238	19	39438532	G	A	0.1653	0.04585	0.000311871	0.7018
rs1800470	19	41858921	A	G	-0.0179	0.0369	0.627609	0.6183
rs73046792	19	49605705	A	G	-0.174	0.0551	0.00158913	0.163
rs2143635	20	2793063	C	T	0.07375	0.06335	0.244356	0.0825
rs1764975	20	4101290	A	T	0.2149	0.0463	3.45941e-06	0.8231
rs11087740	20	6657554	C	T	0.0229	0.03615	0.526426	0.501
rs6108168	20	8626271	A	C	-0.1726	0.04145	3.12647e-05	0.2326
rs680515	20	10458688	G	A	-0.00495	0.0387	0.898223	0.6233
rs1327235	20	10969030	G	A	0.2969	0.03595	1.47277e-16	0.4622
rs1232482	20	11886643	T	C	-0.1078	0.03675	0.00335344	0.4105
rs2618647	20	17882452	G	A	0.1486	0.03635	4.35046e-05	0.5209
rs6081613	20	19465907	A	G	0.0239	0.0404	0.554129	0.2793
rs6060114	20	30169673	C	T	-0.2213	0.0495	7.79614e-06	0.1571
rs6141767	20	31225069	C	G	0.16855	0.0486	0.000524139	0.163
rs13042148	20	32298286	T	C	-0.21965	0.0525	2.86664e-05	0.1799
rs6141479	20	33121942	C	G	0.0662	0.04785	0.166515	0.2237
rs4811601	20	36849007	T	C	-0.09655	0.03655	0.00825186	0.4324
rs4810332	20	40268334	A	T	-0.114	0.03735	0.00227164	0.3688
rs6031435	20	42797358	G	A	0.16895	0.03645	3.56736e-06	0.4791
rs6095241	20	47308798	A	G	-0.1561	0.03625	1.66078e-05	0.4563
rs237485	20	48004238	G	A	-0.1354	0.0403	0.000779985	0.3101
rs6021247	20	50108980	A	G	0.1209	0.03565	0.000695608	0.5398
rs6015450	20	57751117	G	A	0.56755	0.0552	8.52086e-25	0.1272
rs1882961	21	16556367	T	C	0.159	0.04035	8.1305e-05	0.3072
rs11909120	21	30131872	T	A	0.07575	0.05125	0.139395	0.1382
rs11701033	21	33788341	G	C	0.17915	0.0473	0.000152155	0.1998
rs9976596	21	35596842	C	T	0.00235	0.05185	0.96385	0.1521
rs62229372	21	37692507	T	C	0.18935	0.06215	0.00231398	0.1352
rs2277788	21	40817702	G	C	0.02105	0.05905	0.721483	0.9165
rs12627651	21	44760603	A	G	0.33205	0.0422	3.58966e-15	0.3022
rs9306160	21	45107562	C	T	0.1878	0.0379	7.22763e-07	0.6173
rs35796750	21	47422412	T	C	-0.05085	0.03725	0.172221	0.5994
rs11701512	21	47962811	G	A	-0.0064	0.04775	0.893378	0.827
rs12628032	22	19967980	T	C	0.1076	0.03985	0.00693133	0.3042
rs134041	22	28056338	C	T	-0.0107	0.03745	0.775097	0.5507
rs9608690	22	28921347	A	G	-0.23215	0.0728	0.00142828	0.0666
rs4823006	22	29451671	G	A	-0.12525	0.03635	0.000569652	0.4274
rs5753103	22	30768777	A	G	0.0393	0.03665	0.283583	0.4771
rs9609429	22	32517431	C	T	-0.15245	0.041	0.000200574	0.2445
rs5750482	22	38117943	C	T	-0.06015	0.03715	0.105423	0.5825
rs470113	22	40729614	G	A	0.00925	0.0463	0.84165	0.1561
rs77692990	22	50219952	T	C	-0.08375	0.06585	0.203434	0.0815

## Sheet: FPG
GWA SNPs used to build the genetic score for fasting plasma glucose (A: reference allele)
snp	chr	pos	A	B	beta	se	pval	freq
rs340874	1	214159256	C	T	0.0174	0.0032	6.8e-08	0.5175
rs1371614	2	27152874	T	C	0.0191	0.0045	2.356e-05	0.2513
rs780094	2	27741237	C	T	0.0325	0.0032	3.3e-24	0.6044
rs560887	2	169763148	C	T	0.0731	0.0034	4.68e-100	0.7019
rs11708067	3	123065778	G	A	-0.0222	0.0039	1.89e-08	0.2126
rs11920090	3	170717521	A	T	-0.0307	0.0046	1.9e-11	0.1492
rs13179048	5	95542726	A	C	-0.0271	0.0089	0.00748	0.317
rs2191349	7	15064309	T	G	0.0323	0.0032	1.15e-24	0.5206
rs4607517	7	44235668	A	G	0.0653	0.0043	1.39e-51	0.1771
rs4841132	8	9183596	G	A	-0.037	0.014	4.852e-06	0.8846
rs11558471	8	118185733	G	A	-0.0333	0.0035	3.96e-21	0.322
rs7034200	9	4289050	A	C	0.0141	0.0032	8.695e-06	0.4949
rs10885122	10	113042093	G	T	0.0253	0.0051	5.5e-07	0.8827
rs7903146	10	114758349	T	C	0.0255	0.0036	9.55e-13	0.2844
rs11605924	11	45873091	C	A	-0.0233	0.0032	1.81e-13	0.5071
rs7944584	11	47336320	T	A	-0.0228	0.0036	3.85e-10	0.2703
rs174550	11	61571478	C	T	-0.0194	0.0033	4.25e-09	0.3592
rs11603334	11	72432985	A	G	-0.0176	0.0051	0.0004471	0.1917
rs10830963	11	92708710	G	C	0.0789	0.0038	8.72e-95	0.296
rs2293941	13	28491198	A	G	0.0167	0.0046	0.0002792	0.2316
rs7173964	15	62396942	A	G	-0.0221	0.0032	7.65e-12	0.451
rs6048205	20	22559601	G	A	-0.0296	0.0089	0.0008828	0.057

## Sheet: T2D
GWA SNPs used to build the genetic score for Type 2 diabetes (A: reference allele)
snp	chr	pos	A	B	beta	se	pval	freq
rs3768321	1	40035928	T	G	0.0334238	0.00416139	9.6e-16	0.2
rs58432198	1	51256091	T	C	-0.0334238	0.00551959	1.4e-09	0.119
rs12140153	1	62579891	T	G	-0.0170333	0.00606809	0.005	0.095
rs1127215	1	117532790	T	C	-0.0211893	0.00324053	6.2e-11	0.416
rs1493694	1	120526982	T	C	0.0413927	0.00519912	1.7e-15	0.109
rs539515	1	177889025	C	A	0.00860017	0.00474647	0.07	0.198
rs12048743	1	205114873	G	C	0.0170333	0.0033363	3.3e-07	0.442
rs9430095	1	206593900	G	C	-0.0128372	0.00319906	6e-05	0.506
rs114526150	1	214175531	G	T	0.0293838	0.0112493	0.009	0.0225
rs2820446	1	219748818	G	C	-0.0253059	0.00336849	5.8e-14	0.294
rs348330	1	229672955	A	G	-0.0211893	0.00320292	3.7e-11	0.639
rs291367	1	235690800	A	G	-0.0170333	0.00354032	1.5e-06	0.368
rs62107261	2	422144	C	T	-0.0128372	0.00780448	0.1	0.046
rs35913461	2	653575	T	C	-0.00432137	0.00416947	0.3	0.171
rs17802463	2	25643221	T	G	-0.0170333	0.00348073	9.9e-07	0.269
rs28525376	2	43207872	T	G	-0.0128372	0.00382881	0.0008	0.578
rs6708643	2	43430440	A	G	0.0211893	0.00319688	3.4e-11	0.501
rs80147536	2	43698028	T	A	-0.0606978	0.00571317	2.3e-26	0.096
rs10193538	2	58981064	T	G	0.0128372	0.00345178	0.0002	0.61
rs6545714	2	59307725	A	G	-0.00860017	0.00289789	0.003	0.608
rs243024	2	60583665	A	G	0.0253059	0.00322773	4.5e-15	0.46
rs2249105	2	65287896	G	A	-0.0211893	0.00326328	8.4e-11	0.366
rs2028150	2	65655012	G	C	-0.0211893	0.00325373	7.4e-11	0.402
rs11688931	2	121318166	G	C	-0.0293838	0.00462457	2.1e-10	0.151
rs11688682	2	121347612	C	G	-0.0293838	0.00398231	1.6e-13	0.272
rs66477705	2	121378852	C	T	-0.0334238	0.00960244	0.0005	0.033
rs35999103	2	147861633	T	C	0.0211893	0.00457333	3.6e-06	0.155
rs13426680	2	158339550	G	A	-0.0413927	0.00683557	1.4e-09	0.063
rs3772071	2	161135544	T	C	0.0128372	0.00316529	5e-05	0.714
rs10195252	2	165513091	C	T	-0.0334238	0.00317138	5.7e-26	0.414
rs13024606	2	165573194	T	C	0.0253059	0.00769052	0.001	0.0472
rs2972144	2	227101411	G	A	0.045323	0.00341207	2.9e-40	0.639
rs11709077	3	12336507	A	G	-0.0530784	0.00513682	5e-25	0.123
rs17819328	3	12489342	G	T	0.0170333	0.00298845	1.2e-08	0.425
rs35352848	3	23455582	C	T	-0.0374265	0.00388227	5.4e-22	0.212
rs17013314	3	23510044	G	A	0.0530784	0.00980058	6.1e-08	0.0313
rs11926707	3	46925539	C	T	0.0211893	0.00351739	1.7e-09	0.626
rs4688760	3	49980596	T	C	0.0128372	0.00390127	0.001	0.684
rs2581787	3	53127677	T	G	0.0128372	0.00300998	2e-05	0.563
rs76263492	3	54828827	T	G	0.045323	0.0079887	1.4e-08	0.0452
rs3774723	3	63962339	A	G	-0.0293838	0.0046011	1.7e-10	0.156
rs9860730	3	64701146	G	A	-0.0293838	0.00361177	4.1e-16	0.296
rs13085136	3	72865183	T	C	-0.0374265	0.00642153	5.6e-09	0.072
rs2272163	3	77671721	A	C	-0.0128372	0.00382881	0.0008	0.382
rs649961	3	124926637	C	T	-0.0170333	0.00319327	9.6e-08	0.535
rs9828772	3	129333182	G	C	-0.0253059	0.00533479	2.1e-06	0.102
rs62271373	3	150066540	A	T	0.0413927	0.00694338	2.5e-09	0.0553
rs111729685	3	152086533	G	A	-0.0128372	0.00316529	5e-05	0.4
rs74653713	3	152417881	A	C	-0.0569049	0.00876125	8.3e-11	0.043
rs35497231	3	152433628	T	C	-0.0170333	0.00363574	2.8e-06	0.683
rs7629630	3	168218841	T	A	-0.0211893	0.00467389	5.8e-06	0.143
rs2872246	3	183738460	C	A	-0.0128372	0.00329956	0.0001	0.546
rs6780171	3	185503456	A	T	0.0530784	0.00352118	2.4e-51	0.314
rs1516728	3	185829891	A	T	0.00432137	0.00337199	0.2	0.759
rs3887925	3	186665645	T	C	0.0253059	0.00310578	3.7e-16	0.547
rs7645517	3	186675277	A	G	0.0211893	0.00771142	0.006	0.0576
rs4686471	3	187740899	C	T	0.0293838	0.00323661	1.1e-19	0.61
rs35654957	4	1010077	C	T	0.0128372	0.00329956	0.0001	0.367
rs362307	4	3241845	T	C	0.0211893	0.00608756	0.0005	0.0768
rs1801212	4	6302519	A	G	0.0413927	0.00353834	1.3e-31	0.709
rs12640250	4	17792869	C	A	0.0128372	0.00362625	0.0004	0.715
rs10938398	4	45186139	A	G	0.00432137	0.00262721	0.1	0.429
rs2102278	4	52818664	G	A	0.0128372	0.00345178	0.0002	0.319
rs79920718	4	83578271	G	A	-0.0211893	0.00369749	1e-08	0.662
rs1903002	4	89740894	G	C	0.0170333	0.00362997	2.7e-06	0.501
rs6821438	4	95091911	G	A	-0.0128372	0.00368806	0.0005	0.466
rs1580278	4	104140848	A	C	-0.0170333	0.00341485	6.1e-07	0.527
rs1296328	4	137083193	C	A	-0.00860017	0.00261362	0.001	0.554
rs7669833	4	153513369	A	T	-0.0253059	0.00349401	4.4e-13	0.295
rs28819812	4	157652753	A	C	-0.0170333	0.00316957	7.7e-08	0.323
rs58730668	4	185717759	C	T	-0.0293838	0.00440314	2.5e-11	0.142
rs3845281	5	14610134	A	G	-0.0211893	0.00586101	0.0003	0.096
rs17250977	5	14753745	G	A	0.064458	0.00865478	9.5e-14	0.0376
rs6885132	5	14768092	G	C	-0.0413927	0.00552227	6.6e-14	0.096
rs6884702	5	44682589	G	A	0.0170333	0.00340591	5.7e-07	0.393
rs17261179	5	51791225	C	T	-0.0128372	0.00300998	2e-05	0.483
rs3811978	5	52100489	G	A	0.0253059	0.00440354	9.1e-09	0.167
rs62357230	5	52315682	A	G	0.0374265	0.00896772	3e-05	0.0339
rs62370480	5	52774510	A	G	0.0211893	0.0040519	1.7e-07	0.22
rs702634	5	53271420	A	G	0.0253059	0.00339908	9.7e-14	0.69
rs279744	5	53412620	A	C	-0.0128372	0.00329956	0.0001	0.309
rs465002	5	55808475	T	C	0.0334238	0.00356898	7.6e-21	0.742
rs2431115	5	55848669	G	A	-0.0128372	0.00378726	0.0007	0.598
rs9687832	5	55861595	A	G	0.0293838	0.00410322	8e-13	0.198
rs96844	5	56196604	A	G	-0.0170333	0.0033665	4.2e-07	0.738
rs4976033	5	67714246	G	A	0.0211893	0.00346831	1e-09	0.411
rs2307111	5	75003678	C	T	-0.0128372	0.00368806	0.0005	0.395
rs4457053	5	76424949	A	G	-0.0293838	0.00344591	1.5e-17	0.696
rs1316776	5	78430607	A	C	-0.0170333	0.00317886	8.4e-08	0.352
rs7719891	5	86577352	G	A	0.0128372	0.00325454	8e-05	0.259
rs115505614	5	102422968	T	C	0.0827854	0.00767177	3.8e-27	0.0499
rs244665	5	133414622	A	G	0.0128372	0.00355081	0.0003	0.703
rs329122	5	133864599	A	G	0.0253059	0.00344354	2e-13	0.429
rs3934712	5	157928196	C	T	0.0211893	0.00383161	3.2e-08	0.206
rs112498319	6	7035734	A	C	-0.0211893	0.00354629	2.3e-09	0.591
rs9379084	6	7231843	A	G	-0.0530784	0.00535653	3.8e-23	0.113
rs9505097	6	7255650	T	C	-0.0170333	0.00408134	3e-05	0.201
rs7756992	6	20679709	G	A	0.064458	0.00355233	1.4e-73	0.274
rs77136196	6	34247047	T	C	0.049218	0.00815685	1.6e-09	0.042
rs2233632	6	34524698	T	C	0.0211893	0.00389199	5.2e-08	0.688
rs34298980	6	40409243	C	T	-0.00860017	0.00306379	0.005	0.503
rs11967262	6	43760327	G	C	0.0253059	0.00348273	3.7e-13	0.486
rs6458354	6	43814190	T	C	-0.0211893	0.00325373	7.4e-11	0.711
rs3798519	6	50788778	C	A	0.0170333	0.00458007	0.0002	0.184
rs2465043	6	51180765	A	G	-0.00860017	0.00298808	0.004	0.356
rs4946812	6	107431688	A	G	-0.0170333	0.00356744	1.8e-06	0.326
rs11759026	6	126792095	G	A	0.0334238	0.00403517	1.2e-16	0.232
rs2800733	6	127416930	G	A	-0.0293838	0.00385252	2.4e-14	0.283
rs9494624	6	137300960	G	A	-0.0211893	0.00395287	8.3e-08	0.71
rs2982521	6	139835329	T	A	-0.0211893	0.00368358	8.8e-09	0.62
rs616279	6	140249466	A	G	0.0170333	0.0037209	4.7e-06	0.738
rs474513	6	160770312	G	A	-0.0211893	0.00313051	1.3e-11	0.483
rs4709746	6	164133001	T	C	-0.0334238	0.00504598	3.5e-11	0.132
rs17168486	7	14898282	T	C	0.0334238	0.00446913	7.5e-14	0.181
rs2908334	7	15206239	T	C	0.00432137	0.00246839	0.08	0.631
rs4279506	7	23512896	C	G	-0.0170333	0.00306713	2.8e-08	0.39
rs1708302	7	28198677	T	C	-0.045323	0.00338915	8.7e-41	0.488
rs917195	7	30728452	T	C	-0.0170333	0.00353022	1.4e-06	0.23
rs116913033	7	44365549	T	C	-0.0170333	0.00458007	0.0002	0.17
rs11496066	7	102486254	C	T	-0.0211893	0.00404325	1.6e-07	0.182
rs62482405	7	102987583	G	T	0.0293838	0.00607134	1.3e-06	0.0819
rs39328	7	103444978	T	C	0.00860017	0.00306379	0.005	0.433
rs6976111	7	117495667	A	C	0.0170333	0.003728	4.9e-06	0.313
rs2268382	7	130027037	C	A	0.0128372	0.00390127	0.001	0.327
rs1562396	7	130457914	G	A	0.0293838	0.00354301	1.1e-16	0.319
rs62492368	7	150537635	A	G	0.0211893	0.00338377	3.8e-10	0.308
rs6459733	7	156930550	C	G	-0.0253059	0.00326981	1e-14	0.327
rs17689007	8	9974824	A	G	-0.0170333	0.00365715	3.2e-06	0.467
rs57327348	8	10808687	T	A	-0.0128372	0.00355081	0.0003	0.218
rs10096633	8	19830921	T	C	-0.0334238	0.0052604	2.1e-10	0.123
rs10954772	8	30863938	C	T	-0.0128372	0.00355081	0.0003	0.686
rs13262861	8	41508577	A	C	-0.045323	0.00422415	7.4e-27	0.171
rs148766658	8	41552046	C	T	0.0569049	0.00886936	1.4e-10	0.0378
rs11786992	8	95685147	C	A	-0.0211893	0.00311939	1.1e-11	0.356
rs10097617	8	95961626	C	T	-0.0211893	0.00315974	2e-11	0.515
rs187936726	8	96092422	G	A	0.0569049	0.0118895	1.7e-06	0.0239
rs12680028	8	110123183	G	C	-0.0128372	0.00284879	6.6e-06	0.466
rs1561927	8	129568078	T	C	-0.0170333	0.00364133	2.9e-06	0.731
rs4977213	8	145507304	T	C	-0.0253059	0.00316147	1.2e-15	0.625
rs12719778	8	145879883	C	T	-0.0170333	0.00317758	8.3e-08	0.462
rs510807	9	3965689	A	C	0.00860017	0.0033388	0.01	0.491
rs7022807	9	19067833	G	A	0.0211893	0.00336939	3.2e-10	0.401
rs7867635	9	20241069	C	T	0.0128372	0.00319906	6e-05	0.412
rs7847880	9	20662703	C	T	0.0170333	0.00502521	0.0007	0.843
rs1412830	9	22043612	T	C	-0.0253059	0.003544	9.3e-13	0.372
rs10811660	9	22134068	A	G	-0.075547	0.00430456	5.9e-69	0.172
rs1333052	9	22157908	C	A	-0.00860017	0.00369686	0.02	0.34
rs1575972	9	22301092	A	T	-0.0413927	0.00917244	6.4e-06	0.033
rs1412234	9	28410683	C	T	0.00860017	0.00289789	0.003	0.323
rs12001437	9	34074476	C	T	0.0128372	0.00307591	3e-05	0.372
rs11137820	9	81359113	G	C	-0.0128372	0.00390127	0.001	0.425
rs17791513	9	81905590	G	A	-0.045323	0.0066293	8.1e-12	0.068
rs2796441	9	84308948	A	G	-0.0334238	0.00319498	1.3e-25	0.408
rs55653563	9	97001682	C	A	-0.0170333	0.00348213	1e-06	0.268
rs505922	9	136149229	C	T	0.0170333	0.00333251	3.2e-07	0.332
rs11257655	10	12307894	T	C	0.0413927	0.00393809	7.7e-26	0.218
rs177045	10	71321279	G	A	0.0211893	0.00343125	6.6e-10	0.316
rs41277236	10	71332301	T	C	0.0530784	0.00881094	1.7e-09	0.0431
rs2642588	10	71466578	G	T	0.0211893	0.00348494	1.2e-09	0.702
rs703972	10	80952826	C	G	-0.0334238	0.00315686	3.4e-26	0.467
rs1317617	10	81096589	A	G	-0.0170333	0.00458007	0.0002	0.202
rs11202627	10	89769340	T	C	0.0253059	0.00463282	4.7e-08	0.152
rs7078559	10	93924663	T	C	0.0170333	0.00311834	4.7e-08	0.578
rs10882101	10	94462427	C	T	-0.0530784	0.00332031	1.6e-57	0.413
rs7918400	10	114703136	C	T	-0.00860017	0.00418755	0.04	0.524
rs184509201	10	114740337	G	C	-0.0863598	0.0127135	1.1e-11	0.018
rs78025551	10	114757956	G	C	-0.071882	0.0045323	1.2e-56	0.149
rs34855922	10	114871594	G	A	-0.0128372	0.00390127	0.001	0.284
rs72631105	10	122915345	A	G	0.0253059	0.00429126	3.7e-09	0.19
rs2280141	10	124193181	G	T	-0.0211893	0.00338153	3.7e-10	0.484
rs12802972	11	1704596	A	G	0.0128372	0.00329956	0.0001	0.428
rs11042596	11	2118860	G	T	0.0128372	0.00316529	5e-05	0.665
rs4929965	11	2197286	G	A	-0.0293838	0.00325124	1.6e-19	0.617
rs4930091	11	2372356	C	T	0.0128372	0.00362625	0.0004	0.759
rs2283164	11	2579163	G	A	-0.0253059	0.00699966	0.0003	0.053
rs231349	11	2672821	T	C	0.0293838	0.00535141	4e-08	0.102
rs231361	11	2691500	A	G	0.0334238	0.00387902	6.9e-18	0.256
rs2283220	11	2755548	G	A	-0.0253059	0.00384942	4.9e-11	0.31
rs2237895	11	2857194	C	A	0.049218	0.00342861	9.9e-47	0.426
rs2237897	11	2858546	T	C	-0.09691	0.00830027	1.7e-31	0.046
rs445084	11	2908754	G	A	0.0170333	0.00361148	2.4e-06	0.361
rs4923543	11	28534898	A	G	0.0170333	0.00311395	4.5e-08	0.332
rs7943101	11	32460873	T	C	0.0170333	0.00428373	7e-05	0.161
rs145678014	11	32927778	T	G	-0.0413927	0.00789837	1.6e-07	0.043
rs286925	11	34642668	G	A	-0.0170333	0.00437808	0.0001	0.818
rs2767036	11	34982148	A	C	-0.0170333	0.00335713	3.9e-07	0.709
rs1061810	11	43877934	A	C	0.0128372	0.00325454	8e-05	0.288
rs7124681	11	47529947	A	C	0.00860017	0.00324282	0.008	0.41
rs1783541	11	65294799	T	C	0.0253059	0.00431222	4.4e-09	0.204
rs61881115	11	68997225	A	G	-0.0211893	0.00465438	5.3e-06	0.162
rs57235767	11	93013531	T	C	-0.0211893	0.00368957	9.3e-09	0.294
rs10893829	11	128042575	C	T	-0.0253059	0.00436992	7e-09	0.147
rs10750397	11	128234144	G	A	-0.0211893	0.00369528	9.8e-09	0.718
rs67232546	11	128398938	T	C	0.0253059	0.00413657	9.5e-10	0.207
rs112595469	11	128583975	T	C	0.0293838	0.0095086	0.002	0.0284
rs10848958	12	4031104	T	C	-0.0211893	0.00394631	7.9e-08	0.196
rs11063028	12	4300172	C	T	0.0170333	0.00414691	4e-05	0.18
rs4238013	12	4376089	T	C	-0.0293838	0.00388788	4.1e-14	0.791
rs3217792	12	4384696	T	C	-0.0569049	0.00592353	7.5e-22	0.087
rs3217860	12	4399050	G	A	0.0293838	0.00403307	3.2e-13	0.258
rs718314	12	26453283	G	A	0.0253059	0.00362666	3e-12	0.253
rs10842994	12	27965150	T	C	-0.0334238	0.00406512	2e-16	0.195
rs2258238	12	66221060	T	A	0.049218	0.0051752	1.9e-21	0.104
rs1042725	12	66358347	T	C	0.0253059	0.00320525	2.9e-15	0.49
rs1796330	12	71522953	C	G	-0.0211893	0.0031131	1e-11	0.429
rs2197973	12	95928560	T	C	0.0128372	0.00284879	6.6e-06	0.538
rs77864822	12	97848775	G	A	-0.0334238	0.00648036	2.5e-07	0.068
rs1426371	12	108629780	A	G	-0.0211893	0.00358761	3.5e-09	0.261
rs34965774	12	118412373	A	G	0.0211893	0.00496831	2e-05	0.144
rs12578639	12	118489636	T	A	-0.0211893	0.004014	1.3e-07	0.172
rs11065299	12	121297815	A	G	0.0253059	0.00572897	1e-05	0.0754
rs73226260	12	121380541	A	G	-0.0530784	0.00903891	4.3e-09	0.033
rs1800574	12	121416864	T	C	0.064458	0.00935943	5.7e-12	0.0296
rs56348580	12	121432117	C	G	-0.0211893	0.00333095	2e-10	0.311
rs28638142	12	121501461	A	C	0.0374265	0.00819896	5e-06	0.0442
rs4148856	12	123450765	C	G	0.0253059	0.00424017	2.4e-09	0.781
rs7978610	12	124468572	C	G	-0.0211893	0.00344486	7.7e-10	0.334
rs825452	12	124509177	A	G	0.0170333	0.00296208	8.9e-09	0.603
rs34584161	13	26776999	G	A	-0.0211893	0.00362791	5.2e-09	0.24
rs11842871	13	31042452	T	G	-0.0170333	0.00385616	1e-05	0.265
rs576674	13	33554302	A	G	-0.0211893	0.004014	1.3e-07	0.831
rs963740	13	51096095	T	A	-0.0211893	0.00373486	1.4e-08	0.287
rs9537803	13	58366634	T	C	-0.0128372	0.00355081	0.0003	0.723
rs9569864	13	58965435	T	C	-0.0211893	0.0041306	2.9e-07	0.175
rs1359790	13	80717156	A	G	-0.0413927	0.00377947	6.5e-28	0.28
rs7987740	13	109947213	C	T	-0.0170333	0.00366699	3.4e-06	0.391
rs4771648	13	110431626	A	G	-0.0170333	0.00359799	2.2e-06	0.331
rs17122772	14	23288935	G	C	0.0211893	0.0036733	8e-09	0.228
rs17522122	14	33302882	T	G	0.00860017	0.00318898	0.007	0.474
rs8017808	14	38848419	T	G	-0.0211893	0.00384938	3.7e-08	0.257
rs17836088	14	79932041	C	G	0.0170333	0.00399385	2e-05	0.217
rs8010382	14	91963722	G	A	0.0170333	0.00330722	2.6e-07	0.421
rs62007683	14	103894071	T	G	-0.0128372	0.00327808	9e-05	0.347
rs8032939	15	38834033	C	T	0.0170333	0.00347051	9.2e-07	0.246
rs34715063	15	38873115	C	T	0.0374265	0.00515083	3.7e-13	0.124
rs11070332	15	41809205	A	G	0.0211893	0.00346461	9.6e-10	0.358
rs2456530	15	53091553	T	C	0.0253059	0.00519324	1.1e-06	0.127
rs117483894	15	57456802	G	A	0.0374265	0.00932675	6e-05	0.0369
rs7178762	15	63871292	T	C	-0.0170333	0.00290255	4.4e-09	0.54
rs4776970	15	68080886	T	A	-0.00432137	0.00246839	0.08	0.359
rs13737	15	75932129	T	G	-0.0211893	0.00370796	1.1e-08	0.241
rs1005752	15	77818128	A	C	0.0293838	0.00341573	7.8e-18	0.715
rs4932265	15	90423293	C	T	-0.0334238	0.00366596	7.7e-20	0.733
rs12910825	15	91511260	G	A	0.0253059	0.003313	2.2e-14	0.361
rs6600191	16	295795	C	T	-0.0293838	0.00444423	3.8e-11	0.175
rs3751837	16	3583173	T	C	0.0128372	0.00386657	0.0009	0.22
rs8046545	16	28915217	A	G	-0.00432137	0.00262721	0.1	0.641
rs11642430	16	30045789	G	C	0.00860017	0.00324282	0.008	0.399
rs4281707	16	53501946	A	G	-0.0128372	0.0028661	7.5e-06	0.456
rs78020297	16	53758720	A	G	0.00860017	0.00671075	0.2	0.0517
rs1421085	16	53800954	C	T	0.0253059	0.00354827	9.9e-13	0.415
rs862320	16	69651866	T	C	-0.0170333	0.00324287	1.5e-07	0.422
rs72802342	16	75234872	A	C	-0.0681859	0.00606827	2.7e-29	0.077
rs3115960	16	75516534	C	G	-0.00432137	0.00262721	0.1	0.63
rs2925979	16	81534790	C	T	-0.0211893	0.00355438	2.5e-09	0.7
rs12920022	16	89564055	A	T	0.0211893	0.00447586	2.2e-06	0.158
rs3826482	17	3860356	T	A	-0.0170333	0.00357559	1.9e-06	0.424
rs1377807	17	4045440	C	G	0.0211893	0.00318059	2.7e-11	0.312
rs1641523	17	7549681	T	C	-0.0170333	0.00295602	8.3e-09	0.572
rs62059712	17	7740170	C	T	-0.0211893	0.00598554	0.0004	0.082
rs7222481	17	9785187	C	G	0.0170333	0.00367172	3.5e-06	0.324
rs4925109	17	17661802	G	A	-0.0211893	0.00362988	5.3e-09	0.684
rs10962	17	36046451	C	G	0.0211893	0.00369749	1e-08	0.226
rs2189301	17	36063685	A	G	-0.0211893	0.00496831	2e-05	0.128
rs10908278	17	36099952	A	T	-0.0374265	0.00321551	2.6e-31	0.519
rs34855406	17	40731411	C	G	0.0211893	0.00392849	6.9e-08	0.277
rs35895680	17	47060322	A	C	-0.0170333	0.00323505	1.4e-07	0.322
rs2727301	17	61965043	C	T	-0.00860017	0.0033388	0.01	0.246
rs60276348	17	62203304	T	C	0.0211893	0.00456759	3.5e-06	0.14
rs11657492	17	65648427	G	T	0.0253059	0.00506005	5.7e-07	0.1
rs61676547	17	65892507	C	G	0.0170333	0.00434959	9e-05	0.192
rs7240767	18	7070642	C	T	0.0170333	0.00335387	3.8e-07	0.376
rs62080313	18	36278709	C	T	0.0211893	0.00496831	2e-05	0.123
rs72926932	18	53050646	C	A	0.0374265	0.00565383	3.6e-11	0.0839
rs28719468	18	53452144	C	T	0.0128372	0.00382881	0.0008	0.159
rs17684074	18	54675384	C	G	-0.0170333	0.00375717	5.8e-06	0.26
rs9957145	18	56876228	A	G	-0.0128372	0.00382881	0.0008	0.171
rs523288	18	57848369	T	A	0.00860017	0.00418755	0.04	0.238
rs74452128	18	58056566	A	C	-0.0211893	0.0124981	0.09	0.024
rs10469140	18	60668270	G	A	0.0170333	0.00340591	5.7e-07	0.485
rs7249758	19	4948862	A	G	0.0211893	0.00423692	5.7e-07	0.204
rs116953931	19	5224998	A	G	0.0253059	0.00852699	0.003	0.0371
rs75253922	19	7240848	C	T	0.0253059	0.00442833	1.1e-08	0.191
rs3111316	19	13038415	A	G	0.0211893	0.0031445	1.6e-11	0.589
rs8107974	19	19388500	T	A	0.0530784	0.00617221	8e-18	0.0769
rs10406327	19	33890838	G	C	-0.0211893	0.00357228	3e-09	0.477
rs10406431	19	46157019	G	A	-0.0253059	0.00330184	1.8e-14	0.437
rs2238689	19	46178661	C	T	0.0334238	0.00350278	1.4e-21	0.418
rs3810291	19	47569003	A	G	0.0128372	0.00329956	0.0001	0.673
rs13041756	20	21466795	C	T	0.0128372	0.00491461	0.009	0.107
rs2268078	20	32596704	A	G	0.0128372	0.00290621	1e-05	0.657
rs76811102	20	42905415	T	C	0.0334238	0.00859092	0.0001	0.0424
rs4810426	20	43001721	T	C	0.0413927	0.00504777	2.4e-16	0.106
rs1800961	20	43042364	T	C	0.0791812	0.00922478	9.2e-18	0.0353
rs6063048	20	45598564	A	G	-0.0211893	0.00334571	2.4e-10	0.275
rs11699802	20	48832135	T	C	-0.0253059	0.00340091	1e-13	0.464
rs34454109	20	51223594	T	A	-0.0128372	0.00390127	0.001	0.229
rs6070625	20	57394628	G	C	0.0211893	0.00313548	1.4e-11	0.517
rs6011155	20	62450664	C	T	-0.0170333	0.00356744	1.8e-06	0.37
rs59944054	20	62693175	A	G	0.0211893	0.00387648	4.6e-08	0.238
rs6518681	22	30609554	G	A	0.0374265	0.00588343	2e-10	0.914
rs117001013	22	32348841	T	C	-0.0334238	0.00579423	8e-09	0.088
rs5758223	22	41489920	A	G	0.0128372	0.00325454	8e-05	0.717
rs738408	22	44324730	T	C	0.0253059	0.00362666	3e-12	0.226
rs1801645	22	50356850	T	C	-0.0253059	0.00397315	1.9e-10	0.725
rs112915006	22	50604696	G	A	0.0413927	0.00757259	4.6e-08	0.0512

## Sheet: BWT
GWA SNPs used to build the genetic score for birth weight (A: reference allele)
snp	chr	pos	A	B	beta	se	pval	freq
rs12401656	1	43456767	A	G	-0.02917	0.006073	1.56e-06	0.1272
rs80278614	1	119412317	A	G	0.051555	0.009392	4.03e-08	0.0487
rs10913200	1	176521655	A	G	-0.037921	0.012611	0.002638	0.0229
rs61830764	1	212289976	A	G	0.018021	0.004319	3e-05	0.3817
rs10495563	2	9662210	A	G	0.015662	0.004313	0.000282	0.663
rs2551347	2	23912401	T	C	0.028586	0.004778	2.2e-09	0.7455
rs754868	2	43185532	G	A	0.018889	0.004127	4.72e-06	0.4463
rs17034876	2	46484310	T	C	0.038851	0.004638	5.47e-17	0.7197
rs4953353	2	46567276	T	G	-0.019338	0.004287	6.45e-06	0.3698
rs560887	2	169763148	C	T	-0.024657	0.004439	2.78e-08	0.7008
rs10181515	2	227019461	T	C	0.02136	0.004894	1.3e-05	0.2306
rs9855896	3	14287150	G	A	-0.013769	0.005025	0.006138	0.2276
rs2168443	3	46947087	A	T	-0.010362	0.004261	0.015023	0.6421
rs11708067	3	123065778	G	A	0.056135	0.004773	6.26e-32	0.171
rs10935733	3	148622968	C	T	-0.02123	0.004225	5.04e-07	0.6103
rs1482852	3	156798294	G	A	-0.054284	0.004164	7.56e-39	0.4036
rs11711420	3	183349010	G	T	-0.022362	0.004763	2.67e-06	0.2575
rs4144829	4	17903654	T	C	-0.031809	0.004685	1.12e-11	0.7087
rs116807401	4	135121721	C	T	0.088066	0.016334	6.99e-08	0.0159
rs6845999	4	145565826	T	C	0.017218	0.004111	2.8e-05	0.4056
rs351930	5	52003397	T	A	0.020245	0.005135	8.1e-05	0.7734
rs35261542	6	20675792	A	C	-0.049253	0.00465	3.23e-26	0.2793
rs9267812	6	32128394	T	C	0.015456	0.006185	0.012456	0.1412
rs1547669	6	33775641	G	A	0.018312	0.004131	9.28e-06	0.494
rs75104038	6	34190104	A	G	0.024065	0.008751	0.005961	0.0447
rs6925689	6	126865884	C	T	-0.017611	0.004143	2.1e-05	0.5
rs6930558	6	141878920	T	G	0.02209	0.004752	3.34e-06	0.7575
rs10872678	6	152039964	C	T	-0.02799	0.004558	8.23e-10	0.2694
rs34776209	7	23513093	T	C	-0.015477	0.004812	0.001299	0.2386
rs10265133	7	45895604	T	G	0.020049	0.006079	0.000974	0.1382
rs10265057	7	47275737	G	A	0.0358	0.007099	4.58e-07	0.0924
rs2237467	7	50733316	A	G	0.011416	0.00497	0.021609	0.2575
rs112139215	7	73034559	A	C	0.055757	0.008223	1.2e-11	0.0696
rs2282978	7	92264410	C	T	0.020882	0.00435	1.58e-06	0.3598
rs6467157	7	127660763	C	T	-0.01362	0.004585	0.002976	0.2833
rs732563	8	23345526	C	T	0.018559	0.004102	6.05e-06	0.5278
rs34036147	8	38366249	T	C	0.0194	0.004497	1.6e-05	0.6849
rs13266210	8	41533514	G	A	-0.029745	0.005017	3.05e-09	0.2157
rs72656010	8	57122215	C	T	-0.026426	0.00613	1.6e-05	0.1501
rs6995390	8	77611012	T	A	-0.014267	0.005556	0.010239	0.172
rs7819593	8	106115172	C	T	0.02277	0.004801	2.1e-06	0.2704
rs9657468	8	142362391	T	G	-0.018308	0.004433	3.6e-05	0.6869
rs28457693	9	98217348	G	A	0.040405	0.006708	1.7e-09	0.1123
rs2418135	9	113901309	A	G	0.012251	0.004115	0.00291	0.5229
rs72760655	9	116916214	A	C	0.008954	0.00445	0.044232	0.2724
rs1323438	9	119115531	C	T	0.019969	0.004575	1.3e-05	0.7276
rs3933326	9	123633948	G	A	0.023046	0.004445	2.16e-07	0.6809
rs9645500	10	70986723	G	T	0.01948	0.00442	1e-05	0.664
rs1112718	10	94479107	G	A	0.035666	0.004183	1.51e-17	0.3926
rs10509669	10	95969913	T	A	0.019908	0.004734	2.6e-05	0.2913
rs7076938	10	115789375	T	C	0.029164	0.004627	2.91e-10	0.6789
rs71486610	10	124134803	C	G	0.01558	0.004143	0.00017	0.4682
rs11042596	11	2118860	G	T	-0.026645	0.004417	1.61e-09	0.6193
rs234864	11	2857297	A	G	0.016879	0.004158	4.9e-05	0.5477
rs2168101	11	8255408	A	C	0.014949	0.004553	0.001025	0.2952
rs4444073	11	10331664	C	A	-0.022825	0.004079	2.2e-08	0.4732
rs667515	11	69449076	C	G	-0.013431	0.004232	0.001507	0.3757
rs11055030	12	12878349	C	G	-0.022447	0.004588	9.98e-07	0.2863
rs7968682	12	66371880	T	G	-0.037494	0.00409	4.87e-20	0.5527
rs1480470	12	66412130	G	A	0.027818	0.004309	1.07e-10	0.6402
rs2647873	12	103081192	G	A	-0.008743	0.004109	0.033374	0.506
rs34217484	13	48854550	A	T	0.011964	0.004728	0.011387	0.2604
rs6575803	14	101257755	T	C	-0.033789	0.006905	9.89e-07	0.0924
rs75844534	15	38667117	A	C	0.035531	0.00628	1.54e-08	0.1252
rs339969	15	60883281	A	C	0.010576	0.004224	0.012287	0.6083
rs3784789	15	75082552	G	C	-0.018175	0.004303	2.4e-05	0.6133
rs4932373	15	91429287	C	A	-0.010189	0.004405	0.020733	0.3191
rs7402983	15	99193276	C	A	-0.026562	0.004262	4.61e-10	0.6103
rs40434	16	55699525	G	A	0.01725	0.004244	4.8e-05	0.4046
rs222857	17	7164563	T	C	0.02552	0.004118	5.77e-10	0.5795
rs4511593	17	7455536	T	C	0.01934	0.004315	7.39e-06	0.662
rs9909342	17	25652275	A	G	0.019102	0.004242	6.71e-06	0.3519
rs11867479	17	68090207	T	C	0.018077	0.004259	2.2e-05	0.3459
rs10221267	17	68464662	T	C	0.017582	0.004111	1.9e-05	0.5358
rs8106042	19	7161849	G	C	0.022884	0.004601	6.58e-07	0.3151
rs41355649	19	33790556	A	G	-0.042069	0.008338	4.52e-07	0.0646
rs1129156	19	40719076	C	T	-0.022116	0.004638	1.86e-06	0.7505
rs1203876	20	22540915	C	A	0.05527	0.009715	1.28e-08	0.0815
rs11698914	20	31327144	G	C	-0.029429	0.00495	2.75e-09	0.7594
rs1012167	20	39159119	C	T	0.023859	0.004242	1.86e-08	0.3648
rs753381	20	39797465	C	T	-0.018192	0.004099	9.05e-06	0.5398
rs6026449	20	57272617	C	T	0.017794	0.004277	3.2e-05	0.6004
rs134594	22	29468456	T	C	-0.021565	0.004321	6.02e-07	0.671
rs7285579	22	46441980	T	C	-0.017618	0.004545	0.000106	0.2734
rs7067170	X	68382836	A	G	-0.011728	0.004195	0.005179	0.2402
rs11096402	X	133827868	A	G	-0.021583	0.004172	2.29e-07	0.7572
